# Supplementary material for: Tracing the possible evolutionary trends of Morganella morganii: insights from molecular epidemiology and phylogenetic analysis
Source: mSystems. 2024 Jun 17;9(7):e00306-24. doi: 10.1128/msystems.00306-24 (PMC11264931; doi:10.1128/msystems.00306-24)
Supplement: Supplemental tables — Tables S1 to S7. [file msystems.00306-24-s0002.xlsx]

## Sheet: TableS1
Table S1. Virulence-related genes in Morganella morganii
Category	Gene or protein	Accession number
Ethanolamine-utilisation-system
	eutS	WLV40301.1
	eutP	RRN88870.1
	eutQ	RRN88869.1
	eutT	RRN88868.1
	eutD	GIZ27012.1
	eutM	RRN88866.1
	eutN	QSB61930.1
	eutE	GIZ27015.1
	eutJ	QSB61928.1
	eutG	BEP22569.1
	eutH	QSB61926.1
	eutA	OVF50544.1
	eutB	QCY22370.1
	eutC	QSB61923.1
	eutL	WP_081119771.1
	eutK	SPX92347.1
	pduS	GIZ27024.1
	pduT	GIZ27025.1
	eutR	QSB61918.1
IgA-protease
	zapA	QSB63508.1
	zapB	WP_219697602.1
	zapC	GIZ27096.1
	zapD	QSB63489.1
Late-stationary phase stress
	pspA	WP_111759685.1
	pspB	WP_024473219.1
	pspC	WP_054424348.1
Iron acquisition
	hmuS	AGG31467.1
	hmuT	GIZ26549.1
	hmuU	GIZ26548.1
	hmuV	STZ18029.1
	afuA	WP_205813988.1
	afuB	AGG30156.1
	afuC	CAD6015642.1
	feoA	QSB62581.1
	feoB	WP_046895024.1
	btuC	WLV38241.1
	btuB	QSB75108.1
	btuD	BEP20999.1
	yfeA	BEP20987
	yfeB	BEP20986
	yfec	BEP20985.1
	yfeD	BEP20984.1
	ireA	ATF52890.1
Regulation
	rpoD	WP_227989147.1
	rpoH	WLV39208.1
	rpos	WP_219697051.1
	rpoE	WLV40884.1
	rpoF	KKY68921.1
	rpoN	WLV39158.1
	fecR	QSB62151.1
Superoxide stress
	katA	BEP20892.1
	soxS	STZ17711.1
	sodC	WLV38230.1
	sodB	WLV38202.1
	oxyR	QSB62336.1
	sodA	WLV39715.1
Type III secretion system
	bsaR	WLV39389.1
	yscC	BEP20443.1
	ipaD	WP_218429286.1
	sctC	QSB62875.1
Two-component systems
	qseB	WP_221721702.1
	qsec	WP_220730556.1
	yedW	GIZ29045.1
	yedv	VDY34477.1
	btsR	EMP50931
	uhpA	STZ20534.1
Zinc acquisition
	znuA	WP_025154194.1
	znuB	QSB60868.1
	znuC	QSB60867.1
Fimbrial adhesins
	mrpJ	AGG29414.1
	hofC	GIZ26343.1
	hofB	SHL94615.1
	ppdA	KJF77853.1
	ppdB	KKY65901.1
	ppdD	WP_214189125.1
	ppdC	AGG29953.1
Motility-chemotaxis systems
	cheA	WP_052927431.1
	cheW	QSB61183.1
	cheD	GIZ26137.1
	tap	VDY32204.1
	cheR	WP_205516539.1
	cheY	QSB89463.1
	cheZ	VDY34832.1
	LysR	GIZ28084.1
	CrcB	QSB61139.1
	SDR	WP_225904119.1
	umoA	AGG29550.1
	umoB	AAC28926.1
	umoC	RUT66949.1
	umoD	QWM16045.1
	rssA	STZ19076.1
	rssB	QSB64179.1
	rcsB	WP_214270668.1
	rcsC	QSB61109.1
	rcsD	WP_054426068.1
Haemolysins
	hmpA	WP_283623594.1
	hpmB	GIZ27904.1
Toxins
	RtxA	AVK37042
	XaxA	KKY68191.1
	XaxB	KKY68192
	hlyA	STZ12874.1
	hlyB	STZ19266.1
	hlyC	STZ19260.1
	hlyD	QPJ70014.1
	HlyD secretion protein	WP_052926213.1
	HlyD family type I secretion periplasmic adaptor subunit	QPJ69330.1
	HlyD family efflux transporter periplasmic adaptor subunit	QPJ67762.1
	HlyD family secretion protein	QPJ67800.1
	toxin subunit1	AGG30258.1
	toxin subunit2	AGG30817.1
	insecticidal toxin complex1	AGG30268.1
	insecticidal toxin complex2	AGG32247.1
	insecticidal toxin complex3	AGG32248.1
	insecticidal toxin complex4	AGG32250.1
	insecticidal toxin complex5	AGG32251.1
	insecticidal toxin complex6	AGG30703.1
Urease hydrolysis and putrescine production
	ureA	VDY36051.1
	ureB	GIZ27446.1
	ureC	OAR99257.1
	ureD	GIZ27451.1
	ureE	KKY65765.1
	ureF	STZ22485.1
	ureG	WP_219697198.1
	ureH	VDY36043.1
	speF	WLV38771.1
	potE	WP_219697732.1
	carA	WP_306384456.1
	carB	ATF54939.1
	argI	GIZ27228.1
	argG	GIZ26212.1
	argH	WLV39898.1
	speA	WLV38906.1
	speB	WLV38905.1

## Sheet: TableS2
Table S2. Characterization of 431 Morganella morganii
Source	Isolate number	Assembly accession	Sequence cluster	Genospecies	Host	Collection date	Geographic location	Antimicrobial resistance genes	Number of antimicrobial resistance genes	Number of mobile genetic elements	Genomic islands	Integrative conjugative elements	Integrons	Insertion sequences and transposons	Prophages
NCBI	GCF_001598895.1	GCF_001598895.1	SC11	M.morganii	Unknown	unknown	unknown	catA2	1	9	4	0	0	1	4
NCBI	GCF_003730795.1	GCF_003730795.1	SC6	M.morganii	Homo sapiens	2014	North America	catA2, tet(D)	2	10	6	0	0	1	3
NCBI	GCF_003114875.2	GCF_003114875.2	SC9	M.morganii	Homo sapiens	2016	Asia (excluding China)	blaCARB-2, blaSHV-1B, blaSHV-1B, blaNDM-1, blaNDM-1, aadA2, ant(2'')-Ia, aph(3')-Ia, rmtB, rmtB, catA1, catB3, dfrA19, qepA1, qepA1, qnrD1, sul1, tet(A), tet(A), tet(B)	20	22	0	1	1	17	3
NCBI	GCF_003176395.1	GCF_003176395.1	SC8	M.morganii	Homo sapiens	2005	unknown	ant(2'')-Ia, aph(3')-Ia, catA1, sul1, tet(B)	5	11	2	0	1	2	6
NCBI	GCF_019656395.1	GCF_019656395.1	SC7	M.morganii	Homo sapiens	2012	Asia (excluding China)	blaKPC-2, aac(6')-Ib	2	10	1	1	0	6	2
NCBI	GCF_019656415.1	GCF_019656415.1	SC7	M.morganii	Homo sapiens	2012	Asia (excluding China)	blaKPC-2, aac(6')-Ib	2	11	2	0	0	6	3
NCBI	GCF_019656435.1	GCF_019656435.1	SC7	M.morganii	Homo sapiens	2012	Asia (excluding China)	blaKPC-2, aac(6')-Ib	2	12	3	0	0	6	3
NCBI	GCF_026009495.1	GCF_026009495.1	SC1	M.sibonii	Unknown	2010	Asia (excluding China)	blaCTX-M-2, ant(3'')-Ia, catA2, catB2, dfrA1, qnrD1, tet(D)	7	20	7	0	1	7	5
NCBI	GCF_900453195.1	GCF_900453195.1	SC8	M.morganii	Homo sapiens	1989	Europe	/	0	13	5	1	0	1	6
NCBI	GCF_900453165.1	GCF_900453165.1	SC12	M.morganii	Unknown	1989	Europe	blaSHV-110, catA2, tet(B)	3	18	3	0	0	5	10
NCBI	GCF_900453145.1	GCF_900453145.1	SC1	M.sibonii	Unknown	1990	unknown	catA2, tet(D)	2	12	2	1	0	4	5
NCBI	GCF_949789215.1	GCF_949789215.1	SC1	M.sibonii	Animals	2011	Europe	catA2, tet(D)	2	17	4	2	0	5	6
NCBI	GCF_000752335.1	GCF_000752335.1	SC9	M.morganii	Unknown	unknown	unknown	blaCARB-2, blaNDM-1, aadA2, aph(3')-VI, catA1, dfrA19, ere(A), ere(B), mph(A), tet(B), toprJ3, tmexC3, tmexD3	13	19	5	0	0	6	8
NCBI	GCF_900635025.1	GCF_900635025.1	SC11	M.morganii	Unknown	unknown	unknown	catA2	1	15	6	0	0	1	8
NCBI	GCF_900478755.1	GCF_900478755.1	SC12	M.morganii	Homo sapiens	unknown	unknown	catA2	1	12	6	0	0	1	5
NCBI	GCF_000530115.1	GCF_000530115.1	SC8	M.morganii	Unknown	unknown	Europe	blaCTX-M-15, blaOXA-1, blaSHV-1B, aac(3)-IIa, aac(3)-IId, catA2, dfrA15, erm(42), aac(6')-Ib-cr, sul1, sul2	11	31	2	0	2	20	7
NCBI	GCF_900453135.1	GCF_900453135.1	SC12	M.morganii	Unknown	1920	unknown	catA2	1	18	7	1	0	5	5
NCBI	GCF_902387845.1	GCF_902387845.1	SC12	M.morganii	Homo sapiens	unknown	unknown	catA2	1	12	6	0	0	1	5
NCBI	GCF_902387785.1	GCF_902387785.1	SC1	M.sibonii	Homo sapiens	unknown	North America	catA2, tet(D)	2	8	1	0	0	5	2
NCBI	GCF_000307755.2	GCF_000307755.2	SC8	M.morganii	Unknown	unknown	unknown	blaCTX-M-15, aadA5, aph(3'')-Ib, aph(6)-Id, armA, catA1, dfrA17, mph(E), msr(E), sul1, sul2	11	9	2	0	1	4	2
NCBI	GCF_000286435.2	GCF_000286435.2	SC12	M.morganii	Homo sapiens	2009	China	catA2, tet(B)	2	21	4	0	0	11	6
NCBI	GCF_000633515.1	GCF_000633515.1	SC2	M.chanii	Environment	unknown	Asia (excluding China)	tet(D)	1	23	8	0	0	8	7
NCBI	GCF_000783955.2	GCF_000783955.2	SC9	M.morganii	Homo sapiens	2013	North America	tet(B)	1	26	6	1	0	13	6
NCBI	GCF_000747035.1	GCF_000747035.1	SC8	M.morganii	Homo sapiens	2013	Asia (excluding China)	/	0	6	5	0	0	0	1
NCBI	GCF_000770295.1	GCF_000770295.1	SC7	M.morganii	Homo sapiens	2014	North America	blaOXA-181, dfrA14, qnrS1	3	29	6	0	1	17	5
NCBI	GCF_001006565.1	GCF_001006565.1	SC1	M.sibonii	Environment	2013	Asia (excluding China)	ant(3'')-Ia, catA2, dfrA1, tet(D)	4	18	5	0	1	5	7
NCBI	GCF_001066745.1	GCF_001066745.1	SC12	M.morganii	Unknown	unknown	North America	catA2	1	20	2	0	0	13	5
NCBI	GCF_001066005.1	GCF_001066005.1	SC10	M.morganii	Unknown	unknown	North America	aac(3)-IId, aadA5, catA2, dfrA17, mph(A), sul1, tet(B)	7	11	1	0	1	5	4
NCBI	GCF_000950365.1	GCF_000950365.1	SC2	M.chanii	Animals	2013	North America	/	0	15	3	0	0	7	5
NCBI	GCF_000966695.1	GCF_000966695.1	SC12	M.morganii	Homo sapiens	unknown	unknown	catA2	1	14	5	0	0	2	7
NCBI	GCF_001274995.1	GCF_001274995.1	SC1	M.sibonii	Homo sapiens	2013	North America	catA2, tet(D)	2	9	1	0	0	5	3
NCBI	GCF_001263435.1	GCF_001263435.1	SC1	M.sibonii	Animals	unknown	Europe	blaOXA-1, ant(3'')-Ia, aph(3')-Ia, aph(3'')-Ib, aph(6)-Id, catA2, catB2, catB3, floR, dfrA1, qnrD1, aac(6')-Ib-cr, sul2, tet(D), tet(Y)	15	12	1	0	2	7	2
NCBI	GCF_001558895.2	GCF_001558895.2	SC12	M.morganii	Homo sapiens	2014	North America	ant(3'')-Ia, catA2, dfrA1, sul2, tet(B)	5	32	8	1	1	16	6
NCBI	GCF_002968775.1	GCF_002968775.1	SC8	M.morganii	Unknown	unknown	unknown	blaCTX-M-15, blaOXA-1, blaSHV-1B, blaNDM-1, aac(3)-IIa, aadA2, aadA5, aph(3')-Ia, aph(3'')-Ib, aph(6)-Id, catA1, dfrA12, dfrA17, mph(A), aac(6')-Ib-cr, sul1, sul1, sul2, tet(B)	19	29	4	0	3	11	11
NCBI	GCF_003071325.1	GCF_003071325.1	SC3	M.morganii	Unknown	unknown	unknown	blaKPC-2, blaKPC-2, ant(3'')-Ia, dfrA1, dfrA14, tet(D), tet(D)	7	36	7	2	2	12	13
NCBI	GCF_001653675.1	GCF_001653675.1	SC12	M.morganii	Environment	2013	Europe	ant(2'')-Ia, ant(3'')-Ia, catA2, cmlA1, mph(A), sul1, tet(B)	7	9	2	0	0	3	4
NCBI	GCF_900142745.1	GCF_900142745.1	SC3	M.morganii	Unknown	unknown	unknown	tet(D)	1	15	8	0	0	2	5
NCBI	GCF_002416605.1	GCF_002416605.1	SC12	M.morganii	Homo sapiens	2013	Africa	catA2	1	12	3	2	0	2	5
NCBI	GCF_002417235.1	GCF_002417235.1	SC9	M.morganii	Homo sapiens	2013	Africa	aadA7, qnrD1, sul1, tet(B)	4	18	6	0	1	7	4
NCBI	GCF_002180575.1	GCF_002180575.1	SC10	M.morganii	Homo sapiens	2013	North America	blaOXA-1, aadA1, catA2, dfrA1, sul1	5	18	8	0	0	6	4
NCBI	GCF_002077675.1	GCF_002077675.1	SC10	M.morganii	Environment	2015	North America	catA2	1	8	1	0	0	3	4
NCBI	GCF_002077705.1	GCF_002077705.1	SC10	M.morganii	Environment	2015	North America	catA2	1	9	2	0	0	3	4
NCBI	GCF_002029935.1	GCF_002029935.1	SC8	M.morganii	Homo sapiens	2013	Other continents	blaOXA-1, blaGES-5, aadA2, catA2, catB3, dfrA15, mph(E), msr(E), sul1, tet(B)	10	19	3	0	0	11	5
NCBI	GCF_002185325.2	GCF_002185325.2	SC10	M.morganii	Homo sapiens	2013	North America	aph(3')-Ia, aph(3'')-Ib, aph(6)-Id, sul2, tet(B)	5	19	3	1	0	7	8
NCBI	GCF_002184465.2	GCF_002184465.2	SC12	M.morganii	Homo sapiens	2015	North America	catA2	1	15	5	0	0	3	7
NCBI	GCF_002386305.1	GCF_002386305.1	SC8	M.morganii	Homo sapiens	2014	North America	/	0	26	5	0	0	10	11
NCBI	GCF_002588265.1	GCF_002588265.1	SC12	M.morganii	Homo sapiens	2014	North America	blaSHV-1B, blaNDM-1, aac(3)-IId, aadA5, aph(3'')-Ib, aph(6)-Id, rmtC, catA1, catA2, dfrA17, mph(A), sul1, sul2, tet(B)	14	28	7	2	1	10	8
NCBI	GCF_003996855.1	GCF_003996855.1	/	M.variant1	Animals	2010	Other continents	catA2	1	25	4	1	0	12	8
NCBI	GCF_003034205.2	GCF_003034205.2	SC1	M.sibonii	Environment	2017	Europe	catA2, tet(D)	2	34	5	1	0	21	7
NCBI	GCF_015178935.1	GCF_015178935.1	SC10	M.morganii	Homo sapiens	2015	China	catA2	1	26	4	1	0	15	6
NCBI	GCF_002847885.1	GCF_002847885.1	SC12	M.morganii	Homo sapiens	2015	North America	blaOXA-1, aadA5, catA2, catB3, dfrA17, aac(6')-Ib-cr, sul1, tet(B)	8	24	6	0	1	7	10
NCBI	GCF_002891475.1	GCF_002891475.1	SC8	M.morganii	Homo sapiens	2017	Asia (excluding China)	catA2	1	10	3	0	0	2	5
NCBI	GCF_002946575.1	GCF_002946575.1	SC9	M.morganii	Homo sapiens	2015	China	blaCARB-2, blaCARB-2, blaOXA-1, blaOXA-1, ARR-3, ARR-3, aac(3)-IId, aac(3)-IId, aadA2, aadA2, catA1, catB3, catB3, ere(B), mph(A), aac(6')-Ib-cr, aac(6')-Ib-cr, tet(B)	18	33	6	1	2	17	7
NCBI	GCF_009389505.1	GCF_009389505.1	SC7	M.morganii	Animals	2017	Asia (excluding China)	/	0	18	7	0	0	7	4
NCBI	GCF_009389535.1	GCF_009389535.1	SC7	M.morganii	Environment	2017	Asia (excluding China)	qnrD1	1	18	4	0	0	7	7
NCBI	GCF_009389515.1	GCF_009389515.1	SC7	M.morganii	Environment	2018	Asia (excluding China)	qnrD1	1	24	8	0	0	11	5
NCBI	GCF_006517665.1	GCF_006517665.1	SC10	M.morganii	Homo sapiens	2016	Other continents	/	0	15	6	1	0	1	7
NCBI	GCF_003287815.1	GCF_003287815.1	SC12	M.morganii	Homo sapiens	2015	Europe	catA2	1	19	6	0	0	5	8
NCBI	GCF_003340585.1	GCF_003340585.1	SC12	M.morganii	Homo sapiens	2014	Europe	catA2	1	16	5	0	0	4	7
NCBI	GCF_003390295.1	GCF_003390295.1	SC8	M.morganii	Homo sapiens	2014	Europe	/	0	12	7	0	0	1	4
NCBI	GCF_003931985.1	GCF_003931985.1	SC9	M.morganii	Homo sapiens	2017	China	/	0	18	8	0	0	2	8
NCBI	GCF_003573445.1	GCF_003573445.1	SC10	M.morganii	Homo sapiens	2018	China	catA2	1	15	6	2	0	2	5
NCBI	GCF_003955965.1	GCF_003955965.1	SC12	M.morganii	Homo sapiens	2016	China	blaNDM-5, catA2	2	17	6	1	0	5	5
NCBI	GCF_003852695.1	GCF_003852695.1	SC8	M.morganii	Homo sapiens	2018	Europe	blaCMY-4, blaOXA-1, blaSHV-1B, blaNDM-1, ARR-3, aac(3)-IId, aph(3'')-Ib, aph(3')-VI, aph(6)-Id, catB3, dfrA14, qnrB32, aac(6')-Ib-cr, sul1, sul2, tet(A)	16	17	3	0	2	7	5
NCBI	GCF_003968785.1	GCF_003968785.1	SC10	M.morganii	Unknown	unknown	unknown	ant(3'')-Ia, aph(3')-Ia, aph(3'')-Ib, aph(6)-Id, dfrA1, qnrD1, sul2, tet(B)	8	17	7	0	1	2	7
NCBI	GCF_003970205.1	GCF_003970205.1	SC8	M.morganii	Unknown	unknown	unknown	blaCTX-M-15, blaOXA-1, blaSHV-1B, aac(3)-IIa, aph(3'')-Ib, aph(6)-Id, catA1, catA2, dfrA15, mph(E), msr(E), qnrB1, aac(6')-Ib-cr, sul1, sul2, tet(A), tet(B)	17	24	2	0	0	16	6
NCBI	GCF_004349695.1	GCF_004349695.1	SC12	M.morganii	Homo sapiens	2018	North America	catA2	1	17	5	0	0	6	6
NCBI	GCF_006094455.1	GCF_006094455.1	SC12	M.morganii	Unknown	unknown	unknown	catA2	1	19	5	1	0	7	6
NCBI	GCF_013378135.1	GCF_013378135.1	SC11	M.morganii	Animals	2016	China	catA2	1	12	4	0	0	1	7
NCBI	GCF_009822545.1	GCF_009822545.1	SC9	M.morganii	Animals	unknown	unknown	blaCTX-M-3, blaOXA-1, blaSHV-1B, ARR-3, aac(3)-IVa, aadA2, aph(3')-Ia, aph(3'')-Ib, aph(4)-Ia, aph(6)-Id, armA, catB3, floR, dfrA12, mph(E), msr(E), mcr-1, aac(6')-Ib-cr, sul1, sul2, tet(B)	21	27	6	0	1	13	7
NCBI	GCF_009822245.1	GCF_009822245.1	SC10	M.morganii	Animals	unknown	unknown	aac(3)-IId, aac(3)-IVa, aadA5, aph(3')-Ia, aph(3'')-Ib, aph(4)-Ia, aph(6)-Id, catA2, floR, dfrA17, mph(A), mcr-1, sul1, sul2, tet(B)	15	17	3	0	1	6	7
NCBI	GCF_019402645.1	GCF_019402645.1	/	M.variant2	Animals	2016	Europe	/	0	27	14	0	0	5	8
NCBI	GCF_010597625.1	GCF_010597625.1	SC9	M.morganii	Homo sapiens	2014	North America	blaCARB-2, aadA2, ant(2'')-Ia, aph(3')-Ia, catA1, catB3, dfrA19, ere(B), sul1, tet(B)	10	14	1	1	1	4	7
NCBI	GCF_010588235.1	GCF_010588235.1	SC10	M.morganii	Homo sapiens	2016	North America	blaOXA-1, blaSCO-1, blaSHV-1B, aac(3)-IIa, aadA1, aph(3')-Ia, aph(3'')-Ib, aph(6)-Id, catA1, catA2, dfrA1, sul1	12	17	4	0	0	7	6
NCBI	GCF_008728955.1	GCF_008728955.1	SC11	M.morganii	Environment	2015	Asia (excluding China)	catA2	1	7	4	0	0	1	2
NCBI	GCF_011465095.1	GCF_011465095.1	SC11	M.morganii	Homo sapiens	2017	China	blaOXA-1, ARR-3, aac(3)-IVa, aadA2, aadA13, ant(3'')-Ia, ant(3'')-Ia, aph(4)-Ia, catA2, catB3, cmlA1, floR, dfrA1, aac(6')-Ib-cr, sul1, sul1, sul2, sul3, tet(B)	19	30	9	0	4	10	7
NCBI	GCF_014050645.1	GCF_014050645.1	SC1	M.sibonii	Homo sapiens	unknown	Europe	catA2, tet(D)	2	10	5	0	0	1	4
NCBI	GCF_014050635.1	GCF_014050635.1	SC10	M.morganii	Homo sapiens	unknown	Europe	catA2	1	11	4	1	0	2	4
NCBI	GCF_014050625.1	GCF_014050625.1	SC11	M.morganii	Homo sapiens	unknown	Europe	catA2	1	13	5	0	0	3	5
NCBI	GCF_014050605.1	GCF_014050605.1	SC9	M.morganii	Homo sapiens	unknown	Europe	/	0	15	6	0	0	2	7
NCBI	GCF_014050615.1	GCF_014050615.1	SC10	M.morganii	Homo sapiens	unknown	Europe	tet(B)	1	7	1	0	0	3	3
NCBI	GCF_009647855.1	GCF_009647855.1	SC6	M.morganii	Homo sapiens	2018	China	catA2, tet(D)	2	12	7	0	0	2	3
NCBI	GCF_029237325.1	GCF_029237325.1	SC1	M.sibonii	Environment	2019	Europe	catA2, tet(D)	2	14	4	0	0	4	6
NCBI	GCF_010365245.1	GCF_010365245.1	SC10	M.morganii	Homo sapiens	2018	North America	blaSHV-1B, blaIMP-27, aac(3)-IId, aadA2, ant(3'')-Ia, aph(3')-Ia, aph(3'')-Ib, aph(6)-Id, catA1, dfrA12, mph(A), sul1, sul2, tet(B)	14	24	6	0	2	7	9
NCBI	GCF_010748915.1	GCF_010748915.1	SC12	M.morganii	Environment	2018	China	aac(6')-Ie-aph(2''), catA2, qnrD1, tet(L)	4	19	5	1	0	7	6
NCBI	GCF_017655285.1	GCF_017655285.1	SC8	M.morganii	Homo sapiens	2018	Asia (excluding China)	blaOXA-1, aadA5, aph(3')-Ia, catA1, catB3, dfrA17, aac(6')-Ib-cr, sul1, tet(B)	9	16	1	1	2	2	10
NCBI	GCF_011030225.1	GCF_011030225.1	SC12	M.morganii	Homo sapiens	2018	Asia (excluding China)	catA2, qnrD1, tet(B)	3	16	5	1	0	5	5
NCBI	GCF_011030145.1	GCF_011030145.1	SC10	M.morganii	Homo sapiens	2019	Asia (excluding China)	aac(3)-IId, aadA5, aph(3')-Ia, catA2, dfrA17, mph(A), sul1, tet(B)	8	17	3	1	1	4	8
NCBI	GCF_011754435.1	GCF_011754435.1	SC1	M.sibonii	Unknown	unknown	unknown	aac(3)-IVa, aadA2, aph(4)-Ia, bleO, catA2, floR, dfrA12, qnrD1, sul2, tet(D)	10	21	7	0	1	8	5
NCBI	GCF_015553785.1	GCF_015553785.1	SC5	M.morganii	Homo sapiens	2015	North America	catA2, qnrD2, tet(D)	3	13	7	0	0	3	3
NCBI	GCF_022369415.1	GCF_022369415.1	SC10	M.morganii	Animals	2018	China	blaCTX-M-63, blaSHV-1B, aac(3)-IId, aadA2, aph(3'')-Ib, aph(6)-Id, catA1, dfrA12, mph(A), qepA1, qepA1, sul1, sul2, tet(B)	14	33	6	0	3	13	11
NCBI	GCF_018141465.1	GCF_018141465.1	SC11	M.morganii	Homo sapiens	2015	China	blaOXA-1, blaSHV-1B, aac(3)-IIa, aadA5, aph(3')-Ia, aph(3'')-Ib, aph(6)-Id, catA1, catA2, catB3, floR, dfrA17, mph(A), fosA3, aac(6')-Ib-cr, sul1, sul2, sul2, tet(B)	19	20	6	0	2	6	6
NCBI	GCF_014284045.1	GCF_014284045.1	SC4	M.morganii	Homo sapiens	2011	China	blaOXA-1, ARR-3, catA2, catB3, aac(6')-Ib-cr, sul1, tet(D)	7	16	6	0	0	3	7
NCBI	GCF_014283975.1	GCF_014283975.1	SC8	M.morganii	Homo sapiens	2016	China	tet(B)	1	13	5	0	0	1	7
NCBI	GCF_014283965.1	GCF_014283965.1	SC5	M.morganii	Homo sapiens	2014	China	catA2, tet(D)	2	11	4	0	0	1	6
NCBI	GCF_014284025.1	GCF_014284025.1	SC11	M.morganii	Homo sapiens	2016	China	catA2	1	15	6	0	0	2	7
NCBI	GCF_014283995.1	GCF_014283995.1	SC10	M.morganii	Homo sapiens	2014	China	blaSHV-1B, aac(3)-IId, aadA2, aph(3')-Ia, aph(3'')-Ib, aph(6)-Id, catA1, dfrA12, mph(A), sul1, sul2, tet(B)	12	15	3	0	1	4	7
NCBI	GCF_014283925.1	GCF_014283925.1	SC10	M.morganii	Homo sapiens	2015	China	catA2	1	10	6	0	0	0	4
NCBI	GCF_014283915.1	GCF_014283915.1	SC10	M.morganii	Unknown	2015	China	catA2	1	13	6	0	0	2	5
NCBI	GCF_014283905.1	GCF_014283905.1	SC12	M.morganii	Homo sapiens	2014	China	blaIMP-1, ant(3'')-Ia, catA2, tet(B)	4	27	6	0	2	11	8
NCBI	GCF_014333575.1	GCF_014333575.1	SC11	M.morganii	Homo sapiens	2016	China	catA2	1	10	5	0	0	3	2
NCBI	GCF_014333515.2	GCF_014333515.2	SC9	M.morganii	Environment	2018	China	blaCARB-2, blaCTX-M-3, blaOXA-1, blaOXA-181, ARR-3, aac(3)-Ia, aadA2, ant(3'')-Ia, bleO, catB3, cmlA1, floR, dfrA16, mph(E), msr(E), fosA3, qnrS1, aac(6')-Ib-cr, sul1, tet(A)	20	25	5	0	1	11	8
NCBI	GCF_016618235.1	GCF_016618235.1	SC4	M.morganii	Environment	2020	China	12 blaNDM-1, 12 dfrA, aac(3)-IVa, aadA2, ant(3'')-Ia, aph(3')-Ia, aph(3')-VI, aph(4)-Ia, bleO, catA2, floR, dfrA1, dfrA12, erm(42), mph(A), lnu(F), 15 sul1, sul2, tet(D)	55	48	7	1	13	20	7
NCBI	GCF_015356515.1	GCF_015356515.1	SC8	M.morganii	Animals	2019	unknown	mcr-5, tet(B)	2	30	5	0	0	17	8
NCBI	GCF_016727445.1	GCF_016727445.1	SC7	M.morganii	Unknown	unknown	Europe	/	0	18	6	2	0	4	6
NCBI	GCF_018475595.1	GCF_018475595.1	SC9	M.morganii	Homo sapiens	2015	China	blaCARB-2, blaOXA-1, blaKPC-2, ARR-3, aac(3)-IId, aadA2, catA1, catB3, ere(B), mph(A), aac(6')-Ib-cr, sul1, tet(B)	13	17	5	0	1	5	6
NCBI	GCF_018475565.1	GCF_018475565.1	SC10	M.morganii	Homo sapiens	2014	China	catA2	1	11	4	0	0	2	5
NCBI	GCF_018475645.1	GCF_018475645.1	SC11	M.morganii	Homo sapiens	2015	China	blaCTX-M-55, blaOXA-1, blaSHV-1B, aac(3)-IIa, aadA5, aph(3')-Ia, aph(3'')-Ib, aph(6)-Id, catA1, catA2, catB3, floR, dfrA17, mph(A), fosA3, qnrD1, aac(6')-Ib-cr, sul1, sul2, tet(B)	20	14	3	0	2	4	5
NCBI	GCF_018475585.1	GCF_018475585.1	SC6	M.morganii	Homo sapiens	2017	China	blaOXA-1, ARR-3, aac(3)-IVa, aadA2, aadA16, ant(3'')-Ia, aph(3')-Ia, aph(4)-Ia, bleO, catA2, catB2, catB3, floR, dfrA12, dfrA27, lnu(F), aac(6')-Ib-cr, sul1, sul2, tet(B), tet(D)	21	20	5	0	3	6	6
NCBI	GCF_018475545.1	GCF_018475545.1	SC4	M.morganii	Homo sapiens	2015	China	blaOXA-1, blaOXA-10, ARR-3, aac(3)-IVa, aadA2, ant(2'')-Ia, ant(3'')-Ia, aph(3')-Ia, aph(3')-VIb, aph(4)-Ia, bleO, catA2, catB3, catB8, floR, dfrA12, lnu(G), aac(6')-Ib-cr, sul1, sul2, tet(D)	21	16	3	0	2	7	4
NCBI	GCF_018475505.1	GCF_018475505.1	SC9	M.morganii	Homo sapiens	2016	China	blaCARB-2, aadA2, ant(2'')-Ia, catA1, catB3, dfrA19, sul1, tet(B)	8	18	7	0	1	4	6
NCBI	GCF_018475525.1	GCF_018475525.1	SC12	M.morganii	Homo sapiens	2013	China	blaOXA-1, ARR-3, aac(3)-IVa, aadA2, aadA16, aph(3')-Ia, aph(4)-Ia, bleO, catA2, catB3, floR, dfrA12, dfrA27, qnrD1, aac(6')-Ib-cr, sul1, sul2, tet(B)	18	17	5	0	2	5	5
NCBI	GCF_018475445.1	GCF_018475445.1	SC11	M.morganii	Homo sapiens	2017	China	blaOXA-1, blaOXA-10, ARR-3, aac(3)-IVa, ant(2'')-Ia, ant(3'')-Ia, aph(4)-Ia, catA1, catA2, catB3, catB8, floR, aac(6')-Ib-cr, sul1, sul2, tet(B)	16	19	4	0	1	8	6
NCBI	GCF_018475465.1	GCF_018475465.1	SC11	M.morganii	Homo sapiens	2017	China	blaOXA-10, ant(2'')-Ia, ant(3'')-Ia, catA1, catA2, catB8, sul1, tet(B)	8	18	5	0	0	7	6
NCBI	GCF_018475485.1	GCF_018475485.1	SC11	M.morganii	Homo sapiens	2014	China	aadA13, ant(3'')-Ia, catA2, dfrA1, sul1, tet(B)	6	14	6	0	2	3	3
NCBI	GCF_018475425.1	GCF_018475425.1	SC8	M.morganii	Homo sapiens	2016	China	blaCTX-M-3, blaOXA-1, blaSHV-1B, aadA5, ant(3'')-Ia, rmtB, catB3, dfrA1, dfrA17, mph(E), msr(E), lnu(F), aac(6')-Ib-cr, sul1, tet(B)	15	16	6	0	1	4	5
NCBI	GCF_018475405.1	GCF_018475405.1	SC9	M.morganii	Homo sapiens	2016	China	blaCTX-M-65, blaOXA-1, aac(3)-IVa, ant(3'')-Ia, aph(3')-Ia, aph(4)-Ia, rmtB, catA1, catB3, floR, dfrA1, lnu(F), aac(6')-Ib-cr, sul1, sul2, tet(A)	16	15	6	0	1	5	3
NCBI	GCF_018475345.1	GCF_018475345.1	SC9	M.morganii	Homo sapiens	2015	China	blaCARB-2, blaOXA-1, ARR-3, aac(3)-IId, aadA2, ant(2'')-Ia, aph(3')-Ia, catA1, catB3, dfrA19, ere(B), mph(A), aac(6')-Ib-cr, sul1, tet(B)	15	20	5	1	0	7	7
NCBI	GCF_018475385.1	GCF_018475385.1	SC10	M.morganii	Homo sapiens	2017	China	blaOXA-1, blaSHV-1B, ARR-3, aac(3)-IId, aadA2, aph(3')-Ia, aph(3'')-Ib, aph(6)-Id, catA1, catB3, dfrA12, mph(A), aac(6')-Ib-cr, sul1, sul2, tet(B)	16	19	4	0	2	6	7
NCBI	GCF_018475355.1	GCF_018475355.1	SC10	M.morganii	Homo sapiens	2017	China	blaSHV-1B, blaSHV-12, blaNDM-1, aac(3)-IId, aadA2, aph(3'')-Ib, aph(6)-Id, catA1, dfrA12, mph(A), sul1, sul2, tet(B)	13	22	3	2	1	8	8
NCBI	GCF_018475325.1	GCF_018475325.1	SC10	M.morganii	Homo sapiens	2016	China	aadA2, catA1, dfrA12, mph(A), sul1, tet(B)	6	17	4	0	1	5	7
NCBI	GCF_018475305.1	GCF_018475305.1	SC10	M.morganii	Homo sapiens	2014	China	blaSHV-122, aac(3)-IIa, aac(3)-IId, aadA2, aph(3')-Ia, aph(3'')-Ib, aph(6)-Id, catA1, dfrA12, mph(A), sul1, sul2, tet(B)	13	23	5	2	1	9	6
NCBI	GCF_018475225.1	GCF_018475225.1	SC9	M.morganii	Homo sapiens	2018	China	aph(3')-Ia, catA1, floR, dfrA1, qnrD1, sul1, tet(A)	7	17	6	0	2	2	7
NCBI	GCF_018475285.1	GCF_018475285.1	SC4	M.morganii	Animals	2017	China	blaCTX-M-3, blaOXA-1, blaSHV-1B, ARR-3, aac(3)-IVa, aadA2, aph(3')-Ia, aph(4)-Ia, bleO, catA2, catB3, floR, cfr, dfrA12, aac(6')-Ib-cr, sul1, sul2, tet(B), tet(D)	19	26	5	1	2	12	6
NCBI	GCF_018475245.1	GCF_018475245.1	SC10	M.morganii	Homo sapiens	2018	China	blaOXA-1, ARR-3, aac(3)-IId, aac(3)-IVa, aadA5, aph(3')-Ia, aph(4)-Ia, bleO, catA2, catB3, floR, dfrA17, mph(A), qnrD1, aac(6')-Ib-cr, sul1, sul2, tet(B)	18	15	2	0	0	7	6
NCBI	GCF_018475235.1	GCF_018475235.1	SC10	M.morganii	Homo sapiens	2017	China	blaNDM-1, aac(3)-IId, aadA5, aph(3')-Ia, catA2, dfrA17, mph(A), sul1, tet(B)	9	17	3	1	1	6	6
NCBI	GCF_018475205.1	GCF_018475205.1	SC11	M.morganii	Homo sapiens	2017	China	blaCTX-M-3, blaOXA-1, blaSHV-1B, ARR-3, aac(3)-IIa, aadA2, aadA5, aph(3')-Ia, bleO, catA1, catA2, catB3, floR, dfrA10, dfrA17, mph(A), mph(E), msr(E), qnrD1, aac(6')-Ib-cr, sul1, sul1, tet(A), tet(B)	24	18	4	0	0	7	7
NCBI	GCF_018475165.1	GCF_018475165.1	SC9	M.morganii	Homo sapiens	2017	China	blaOXA-10, ant(2'')-Ia, ant(3'')-Ia, aph(3'')-Ib, aph(6)-Id, catB8, floR, dfrA1, mph(A), sul1, sul2, tet(A), tet(B), tet(D)	14	21	4	2	1	8	6
NCBI	GCF_018475185.1	GCF_018475185.1	SC7	M.morganii	Homo sapiens	2017	China	blaSHV-1B, aph(3'')-Ib, aph(6)-Id, dfrA7, mph(A), sul1, sul2, tet(A)	8	18	5	1	1	5	6
NCBI	GCF_018475125.1	GCF_018475125.1	SC11	M.morganii	Animals	2017	China	blaOXA-1, blaSHV-1B, aac(3)-IIa, aadA5, aph(3')-Ia, aph(3'')-Ib, aph(6)-Id, catA1, catA2, catB3, floR, dfrA17, mph(A), fosA3, qnrD1, aac(6')-Ib-cr, sul1, sul2, tet(B)	19	18	6	0	2	6	4
NCBI	GCF_018475135.1	GCF_018475135.1	SC10	M.morganii	Homo sapiens	2015	China	blaOXA-1, ARR-3, aac(3)-IId, aadA5, aph(3'')-Ib, aph(6)-Id, catA1, catA2, catB3, floR, dfrA17, mph(A), aac(6')-Ib-cr, sul1, sul2, tet(A), tet(B)	17	16	8	0	0	4	4
NCBI	GCF_018475105.1	GCF_018475105.1	SC10	M.morganii	Homo sapiens	2017	China	aac(3)-IId, aadA5, aph(3')-Ia, aph(3'')-Ib, aph(6)-Id, bleO, catA2, floR, dfrA17, mph(A), qnrD1, sul1, sul2, tet(B), tet(D)	15	15	6	0	1	5	3
NCBI	GCF_018475065.1	GCF_018475065.1	SC6	M.morganii	Homo sapiens	2017	China	blaOXA-1, ARR-3, aac(3)-IVa, aadA2, aadA16, ant(3'')-Ia, aph(3')-Ia, aph(4)-Ia, bleO, catA2, catB2, catB3, floR, dfrA12, dfrA27, lnu(F), aac(6')-Ib-cr, sul1, sul2, tet(B), tet(D)	21	22	6	0	3	6	7
NCBI	GCF_018475085.1	GCF_018475085.1	SC8	M.morganii	Homo sapiens	2016	China	blaCTX-M-3, blaOXA-1, blaSHV-1B, aadA5, ant(3'')-Ia, rmtB, catB3, dfrA1, dfrA17, mph(E), msr(E), lnu(F), aac(6')-Ib-cr, sul1, tet(B)	15	12	3	0	1	4	4
NCBI	GCF_018475045.1	GCF_018475045.1	SC9	M.morganii	Homo sapiens	2015	China	blaCARB-2, blaOXA-1, blaKPC-2, ARR-3, aac(3)-IId, aadA2, catA1, catB3, ere(B), mph(A), aac(6')-Ib-cr, sul1, tet(B)	13	16	4	0	1	4	7
NCBI	GCF_018475025.1	GCF_018475025.1	SC8	M.morganii	Homo sapiens	2016	China	blaCTX-M-15, blaOXA-1, aac(3)-IIa, ant(3'')-Ia, dfrA1, aac(6')-Ib-cr, tet(A), tet(B)	8	23	5	0	2	7	9
NCBI	GCF_018474985.1	GCF_018474985.1	SC12	M.morganii	Homo sapiens	2016	China	ant(3'')-Ia, catA2, catB2, dfrA1, sul2, tet(A)	6	25	9	1	1	8	6
NCBI	GCF_018475005.1	GCF_018475005.1	SC10	M.morganii	Homo sapiens	2015	China	aph(3'')-Ib, aph(6)-Id, sul2, tet(B)	4	15	5	0	0	3	7
NCBI	GCF_018474965.1	GCF_018474965.1	SC8	M.morganii	Homo sapiens	2014	China	catA2, qnrD1	2	15	3	0	0	4	8
NCBI	GCF_018474945.1	GCF_018474945.1	SC5	M.morganii	Homo sapiens	2014	China	catA2, qnrD1, tet(D)	3	15	6	0	0	2	7
NCBI	GCF_018474925.1	GCF_018474925.1	SC4	M.morganii	Homo sapiens	2015	China	catA2, qnrD1, tet(D)	3	7	2	0	0	2	3
NCBI	GCF_018474895.1	GCF_018474895.1	SC6	M.morganii	Animals	2017	China	catA2, qnrD1, tet(D)	3	14	7	0	0	2	5
NCBI	GCF_018474845.1	GCF_018474845.1	SC11	M.morganii	Homo sapiens	2015	China	catA2, qnrD1, tet(B)	3	14	7	0	0	3	4
NCBI	GCF_018474885.1	GCF_018474885.1	SC4	M.morganii	Homo sapiens	2015	China	catA2, qnrD1, tet(D)	3	14	4	0	0	5	5
NCBI	GCF_018474865.1	GCF_018474865.1	SC8	M.morganii	Homo sapiens	2015	China	qnrD1, tet(B)	2	14	3	1	0	5	5
NCBI	GCF_018474805.1	GCF_018474805.1	SC9	M.morganii	Homo sapiens	2017	China	aph(3'')-Ib, aph(6)-Id, qnrD1	3	17	8	0	0	3	6
NCBI	GCF_018474825.1	GCF_018474825.1	SC8	M.morganii	Homo sapiens	2016	China	qnrD1, tet(B)	2	15	7	1	0	2	5
NCBI	GCF_018474785.1	GCF_018474785.1	SC7	M.morganii	Homo sapiens	2017	China	/	0	13	5	0	0	4	4
NCBI	GCF_018474745.1	GCF_018474745.1	SC10	M.morganii	Homo sapiens	2017	China	/	0	16	4	1	0	2	9
NCBI	GCF_018474755.1	GCF_018474755.1	SC10	M.morganii	Homo sapiens	2016	China	/	0	10	4	0	0	2	4
NCBI	GCF_018474715.1	GCF_018474715.1	SC8	M.morganii	Homo sapiens	2015	China	/	0	10	3	0	0	1	6
NCBI	GCF_018474685.1	GCF_018474685.1	SC12	M.morganii	Homo sapiens	2017	China	catA2	1	13	3	1	0	2	7
NCBI	GCF_018474695.1	GCF_018474695.1	SC9	M.morganii	Homo sapiens	2016	China	/	0	18	7	1	0	3	7
NCBI	GCF_018474655.1	GCF_018474655.1	SC10	M.morganii	Homo sapiens	2014	China	catA2	1	13	5	0	0	4	4
NCBI	GCF_018474645.1	GCF_018474645.1	SC12	M.morganii	Homo sapiens	2018	China	catA2	1	11	5	0	0	1	5
NCBI	GCF_018474625.1	GCF_018474625.1	SC4	M.morganii	Homo sapiens	2016	China	catA2, tet(D)	2	17	7	0	0	4	6
NCBI	GCF_018474605.1	GCF_018474605.1	SC10	M.morganii	Homo sapiens	2017	China	tet(B)	1	17	4	0	0	5	8
NCBI	GCF_018474585.1	GCF_018474585.1	SC8	M.morganii	Homo sapiens	2015	China	tet(B)	1	12	5	0	0	1	6
NCBI	GCF_018474565.1	GCF_018474565.1	SC12	M.morganii	Homo sapiens	2015	China	catA2, tet(B)	2	12	5	0	0	1	6
NCBI	GCF_018474505.1	GCF_018474505.1	SC7	M.morganii	Homo sapiens	2015	China	aac(3)-IId, qnrS1, tet(B)	3	18	5	0	0	8	5
NCBI	GCF_018474545.1	GCF_018474545.1	SC11	M.morganii	Homo sapiens	2019	China	catA2	1	12	7	0	0	1	4
NCBI	GCF_018474525.1	GCF_018474525.1	SC7	M.morganii	Homo sapiens	2019	China	/	0	17	5	0	1	5	6
NCBI	GCF_015698325.1	GCF_015698325.1	SC12	M.morganii	Homo sapiens	2018	Asia (excluding China)	blaOXA-1, ant(3'')-Ia, ant(3'')-Ia, catA2, aac(6')-Ib-cr, tet(B)	6	22	5	1	2	6	8
NCBI	GCF_018802405.1	GCF_018802405.1	SC12	M.morganii	Homo sapiens	2017	China	catA2, sul2, tet(B)	3	23	4	1	0	8	10
NCBI	GCF_018802545.1	GCF_018802545.1	SC9	M.morganii	Homo sapiens	2016	China	blaCARB-2, aadA2, ant(2'')-Ia, catA1, catB3, dfrA19, sul1, sul1, tet(B)	9	24	5	0	2	11	6
NCBI	GCF_018802585.1	GCF_018802585.1	SC12	M.morganii	Homo sapiens	2013	China	blaOXA-1, ARR-3, aac(3)-IVa, aadA2, aadA16, aph(3')-Ia, aph(4)-Ia, bleO, catA2, catB3, floR, dfrA12, dfrA27, aac(6')-Ib-cr, sul1, sul2, tet(B)	17	27	8	0	2	10	7
NCBI	GCF_018802465.1	GCF_018802465.1	SC11	M.morganii	Homo sapiens	2017	China	blaOXA-10, ant(2'')-Ia, ant(3'')-Ia, catA1, catA2, catB8, sul1, sul1, tet(B)	9	18	5	0	1	7	5
NCBI	GCF_018802525.1	GCF_018802525.1	SC6	M.morganii	Homo sapiens	2017	China	blaOXA-1, ARR-3, aac(3)-IVa, aadA2, aadA16, ant(3'')-Ia, aph(3')-Ia, aph(4)-Ia, bleO, catA2, catB2, catB3, floR, dfrA12, dfrA27, lnu(F), aac(6')-Ib-cr, sul1, sul2, tet(B), tet(D)	21	24	7	0	3	8	6
NCBI	GCF_018802565.1	GCF_018802565.1	SC8	M.morganii	Homo sapiens	2016	China	blaCTX-M-3, blaOXA-1, blaOXA-1, blaSHV-1B, ARR-3, aadA5, ant(3'')-Ia, rmtB, catB3, catB3, dfrA1, dfrA17, mph(E), msr(E), lnu(F), aac(6')-Ib-cr, aac(6')-Ib-cr, sul1, sul1, sul1, tet(B)	21	36	6	0	3	21	6
NCBI	GCF_018802505.1	GCF_018802505.1	SC11	M.morganii	Homo sapiens	2017	China	aadA13, ant(3'')-Ia, catA2, dfrA1, sul1, tet(B)	6	24	5	0	2	9	8
NCBI	GCF_018802445.1	GCF_018802445.1	SC11	M.morganii	Homo sapiens	2017	China	blaOXA-1, blaOXA-10, ARR-3, aac(3)-IVa, ant(2'')-Ia, ant(3'')-Ia, aph(4)-Ia, catA1, catA2, catB3, catB8, floR, aac(6')-Ib-cr, sul1, sul1, sul1, sul2, tet(B)	18	25	6	1	2	9	7
NCBI	GCF_018802485.1	GCF_018802485.1	SC4	M.morganii	Homo sapiens	2015	China	blaOXA-1, blaOXA-10, ARR-3, aac(3)-IVa, aadA2, ant(2'')-Ia, ant(3'')-Ia, aph(3')-Ia, aph(3')-VIb, aph(4)-Ia, bleO, catA2, catB3, catB8, floR, dfrA12, lnu(G), aac(6')-Ib-cr, sul1, sul1, sul2, tet(D)	22	37	6	0	3	20	8
NCBI	GCF_018802425.1	GCF_018802425.1	SC9	M.morganii	Homo sapiens	2015	China	blaCARB-2, blaOXA-1, ARR-3, aac(3)-IId, aadA2, catA1, catB3, ere(B), mph(A), aac(6')-Ib-cr, sul1, sul1, tet(B)	13	32	6	1	2	16	7
NCBI	GCF_016905845.1	GCF_016905845.1	SC8	M.morganii	Homo sapiens	2018	Europe	blaKPC-2, ARR-3, aac(6')-Ib, catA1, catB3, dfrA1, mph(A), sul1, tet(B)	9	14	1	1	1	9	2
NCBI	GCF_016939515.1	GCF_016939515.1	SC8	M.morganii	Homo sapiens	2018	Europe	blaKPC-2, ARR-3, aac(6')-Ib, ant(3'')-Ia, ant(3'')-Ia, catA1, catB3, dfrA1, mph(A), sul1, sul1, tet(B)	12	26	5	2	3	9	7
NCBI	GCF_016939575.1	GCF_016939575.1	SC9	M.morganii	Homo sapiens	2019	Europe	blaOXA-1, blaOXA-1, blaKPC-2, ARR-3, aac(6')-Ib, ant(3'')-Ia, catB2, catB3, dfrA1, mph(A), aac(6')-Ib-cr, aac(6')-Ib-cr, sul1, tet(B)	14	39	4	2	3	21	9
NCBI	GCF_016939635.1	GCF_016939635.1	SC8	M.morganii	Homo sapiens	2019	Europe	blaKPC-2, ARR-3, aac(6')-Ib, ant(3'')-Ia, ant(3'')-Ia, catA1, catB3, dfrA1, mph(A), sul1, sul1, tet(B)	12	31	3	1	3	11	13
NCBI	GCF_017114545.1	GCF_017114545.1	SC8	M.morganii	Homo sapiens	2019	Europe	blaKPC-2, ARR-3, aac(6')-Ib, ant(3'')-Ia, ant(3'')-Ia, catA1, catB3, dfrA1, mph(A), sul1, sul1, tet(B)	12	27	4	1	3	10	9
NCBI	GCF_019242835.1	GCF_019242835.1	SC1	M.sibonii	Environment	2015	Europe	catA2, tet(D)	2	25	3	1	0	14	7
NCBI	GCF_019243695.1	GCF_019243695.1	SC1	M.sibonii	Environment	2015	Europe	catA2, tet(D)	2	25	8	1	0	9	7
NCBI	GCF_019242955.1	GCF_019242955.1	SC1	M.sibonii	Environment	2015	Europe	catA2, tet(D)	2	10	5	0	0	0	5
NCBI	GCF_019243055.1	GCF_019243055.1	SC1	M.sibonii	Environment	2015	Europe	catA2, tet(D)	2	19	5	1	0	9	4
NCBI	GCF_019243165.1	GCF_019243165.1	SC1	M.sibonii	Environment	2015	Europe	catA2, tet(D)	2	15	5	0	0	5	5
NCBI	GCF_019243235.1	GCF_019243235.1	SC1	M.sibonii	Environment	2015	Europe	catA2, tet(D)	2	25	5	1	0	13	6
NCBI	GCF_019243335.1	GCF_019243335.1	SC1	M.sibonii	Environment	2014	Europe	catA2, tet(D)	2	24	7	1	0	9	7
NCBI	GCF_019243435.1	GCF_019243435.1	SC1	M.sibonii	Environment	2014	Europe	catA2, tet(D)	2	33	4	1	0	20	8
NCBI	GCF_019243485.1	GCF_019243485.1	SC1	M.sibonii	Environment	2014	Europe	catA2, tet(D)	2	33	6	1	0	19	7
NCBI	GCF_019243605.1	GCF_019243605.1	SC1	M.sibonii	Environment	2017	Europe	catA2, tet(D)	2	24	4	1	0	14	5
NCBI	GCF_018456285.1	GCF_018456285.1	SC12	M.morganii	Homo sapiens	2017	China	blaSHV-1B, blaKPC-2, catA2, sul2, tet(B)	5	18	4	1	0	5	8
NCBI	GCF_018456265.1	GCF_018456265.1	SC11	M.morganii	Homo sapiens	2017	China	blaOXA-1, blaSHV-1B, blaKPC-2, ARR-3, aac(3)-IVa, aadA2, aadA13, aph(4)-Ia, catA2, catB3, cmlA1, floR, dfrA1, aac(6')-Ib-cr, sul1, sul2, sul3, tet(B)	18	18	6	0	0	7	5
NCBI	GCF_018456225.1	GCF_018456225.1	SC1	M.sibonii	Animals	2016	China	blaOXA-10, ant(2'')-Ia, ant(3'')-Ia, catA2, catB8, sul1, sul1, tet(D)	8	17	4	0	1	6	6
NCBI	GCF_019243775.1	GCF_019243775.1	SC11	M.morganii	Homo sapiens	1905	Europe	catA2	1	12	5	0	0	1	6
NCBI	GCF_018441705.1	GCF_018441705.1	SC6	M.morganii	Environment	2018	Europe	catA2	1	7	3	0	0	2	2
NCBI	GCF_018798965.1	GCF_018798965.1	SC9	M.morganii	Environment	unknown	Asia (excluding China)	/	0	11	4	0	0	1	6
NCBI	GCF_016925135.1	GCF_016925135.1	SC4	M.morganii	Environment	unknown	Asia (excluding China)	/	0	7	2	0	0	2	3
NCBI	GCF_016925175.1	GCF_016925175.1	SC7	M.morganii	Environment	unknown	Asia (excluding China)	/	0	7	0	0	0	4	3
NCBI	GCF_019351555.1	GCF_019351555.1	SC10	M.morganii	Homo sapiens	2017	North America	blaLAP-2, aac(3)-IId, ant(3'')-Ia, aph(3')-Ia, aph(3'')-Ib, aph(6)-Id, qnrS1, sul1, sul2, tet(A)	10	23	5	1	0	13	4
NCBI	GCF_020911745.1	GCF_020911745.1	SC1	M.sibonii	Homo sapiens	unknown	unknown	catA2, tet(D)	2	27	4	0	0	15	8
NCBI	GCF_025544815.1	GCF_025544815.1	SC6	M.morganii	Animals	2019	Africa	catA2, tet(D)	2	9	5	0	0	1	3
NCBI	GCF_025544775.1	GCF_025544775.1	SC7	M.morganii	Animals	2019	Africa	/	0	17	8	0	0	3	6
NCBI	GCF_025544695.1	GCF_025544695.1	SC2	M.chanii	Animals	2019	Africa	catA2	1	25	9	1	0	11	4
NCBI	GCF_025536615.1	GCF_025536615.1	SC2	M.chanii	Animals	2019	Africa	catA2, tet(D)	2	21	7	0	0	7	7
NCBI	GCF_025536375.1	GCF_025536375.1	SC2	M.chanii	Environment	2019	Africa	catA2	1	16	4	0	0	5	7
NCBI	GCF_025536355.1	GCF_025536355.1	SC2	M.chanii	Environment	2019	Africa	catA2	1	8	3	0	0	3	2
NCBI	GCF_025536335.1	GCF_025536335.1	SC2	M.chanii	Environment	2019	Africa	catA2	1	13	5	0	0	4	4
NCBI	GCF_025536235.1	GCF_025536235.1	SC2	M.chanii	Environment	2019	Africa	catA2	1	15	8	0	0	4	3
NCBI	GCF_019052875.1	GCF_019052875.1	SC12	M.morganii	Homo sapiens	2018	China	blaNDM-1, ant(3'')-Ia, catA2, dfrA1, tet(H)	5	19	6	0	1	8	4
NCBI	GCF_019733215.1	GCF_019733215.1	SC8	M.morganii	Unknown	unknown	unknown	blaLAP-2, aac(3)-IId, aph(3')-Ia, aph(3'')-Ib, aph(6)-Id, catA2, catA2, dfrA12, dfrA14, dfrA19, mph(A), qnrB2, qnrS1, sul1, sul2, tet(A), tet(B), tet(D)	18	23	0	0	0	19	4
NCBI	GCF_019733115.1	GCF_019733115.1	SC8	M.morganii	Unknown	unknown	unknown	blaLAP-2, aac(3)-IId, aph(3')-Ia, aph(3'')-Ib, aph(6)-Id, catA2, catA2, dfrA12, dfrA14, dfrA19, mph(A), qnrB2, qnrS1, sul1, sul2, tet(A), tet(B), tet(D)	18	22	0	0	0	18	4
NCBI	GCF_021460795.1	GCF_021460795.1	SC4	M.morganii	Homo sapiens	2020	Asia (excluding China)	blaNDM-1, ant(3'')-Ia, aph(3')-VI, catA2, qnrD1, sul1, tet(D)	7	8	2	0	1	3	2
NCBI	GCF_020790175.1	GCF_020790175.1	SC12	M.morganii	Homo sapiens	2018	China	blaCARB-2, blaCTX-M-3, blaOXA-1, blaSHV-1B, ARR-3, ant(2'')-Ia, ant(3'')-Ia, aph(3')-Ia, bleO, catA2, catB3, cmlA1, floR, dfrA24, mph(A), mph(E), msr(E), fosA3, aac(6')-Ib-cr, sul1, sul1, sul1, sul1, tet(A), tet(B)	25	20	3	2	3	5	7
NCBI	GCF_026229025.1	GCF_026229025.1	SC11	M.morganii	Homo sapiens	unknown	Europe	blaSHV-1B, ant(3'')-Ia, aph(3')-Ia, aph(3'')-Ib, aph(6)-Id, catA1, catA2, dfrA1, qnrD1, sul2, tet(B)	11	20	4	1	1	6	8
NCBI	GCF_025149705.1	GCF_025149705.1	SC8	M.morganii	Homo sapiens	2019	North America	catA2, tet(B)	2	13	6	0	0	1	6
NCBI	GCF_025176565.1	GCF_025176565.1	SC1	M.sibonii	Homo sapiens	2021	China	blaSHV-1B, catA2, floR, dfrA1, lnu(G), qnrS1, tet(D), tet(X4)	8	24	5	0	1	13	5
NCBI	GCF_025175005.1	GCF_025175005.1	SC4	M.morganii	Homo sapiens	2021	China	blaOXA-1, blaSHV-1B, ARR-3, aac(3)-IVa, aadA1, aph(3')-Ia, aph(4)-Ia, catA2, catB3, cmlA1, floR, dfrA1, dfrA12, lnu(F), lnu(G), qnrS1, aac(6')-Ib-cr, sul1, sul2, sul3, tet(D), tet(X4)	22	29	9	0	2	12	6
NCBI	GCF_026627725.1	GCF_026627725.1	SC1	M.sibonii	Homo sapiens	2022	North America	blaIMP-27, aadA2, ant(2'')-Ia, ant(3'')-Ia, aph(3')-Ia, catA2, floR, dfrA1, qnrD1, sul1, sul2, tet(D), tet(D)	13	29	7	2	2	14	4
NCBI	GCF_024917155.1	GCF_024917155.1	SC10	M.morganii	Homo sapiens	2017	China	blaSHV-1B, aac(3)-IId, aadA2, aph(3')-Ia, aph(3'')-Ib, aph(6)-Id, catA1, dfrA12, mph(A), aac(6')-Ib-cr, sul1, sul2, tet(B)	13	28	3	2	1	12	10
NCBI	GCF_026341575.1	GCF_026341575.1	SC11	M.morganii	Animals	2019	China	blaSHV-116, ARR-3, aadA16, floR, dfrA27, qnrB6, aac(6')-Ib-cr, sul1, sul1, tet(A), tet(B)	11	22	4	0	1	9	8
NCBI	GCF_028620515.1	GCF_028620515.1	SC1	M.sibonii	Environment	2022	North America	catA2, tet(D)	2	13	5	0	0	4	4
NCBI	GCF_028748085.1	GCF_028748085.1	SC2	M.chanii	Environment	2022	North America	catA2, tet(D)	2	20	4	1	0	10	5
NCBI	GCF_028867915.1	GCF_028867915.1	SC12	M.morganii	Homo sapiens	2021	North America	blaIMP-27, ant(3'')-Ia, catA2, tet(B)	4	16	5	0	1	1	9
NCBI	GCF_030056175.1	GCF_030056175.1	SC12	M.morganii	Homo sapiens	2018	Africa	blaOXA-1, aadA5, ant(2'')-Ia, ant(3'')-Ia, catA1, catA2, dfrA17, aac(6')-Ib-cr, sul1, tet(B)	10	19	5	1	2	7	4
NCBI	GCF_030127185.1	GCF_030127185.1	SC8	M.morganii	Animals	2020	China	/	0	16	7	0	0	1	8
NCBI	GCF_030177045.1	GCF_030177045.1	SC12	M.morganii	Unknown	2022	Europe	blaCTX-M-15, blaSHV-1B, blaOXA-48, ant(3'')-Ia, aph(3'')-Ib, aph(6)-Id, catA2, catB2, dfrA1, qnrD1, qnrS1, sul2, tet(A)	13	26	5	1	1	13	6
NCBI	GCF_030164825.1	GCF_030164825.1	SC12	M.morganii	Homo sapiens	2023	North America	blaSHV-1B, blaIMP-27, aac(3)-IId, aadA5, ant(3'')-Ia, aph(3'')-Ib, aph(6)-Id, catA1, catA2, dfrA17, mph(A), qnrD1, sul1, sul2, tet(B)	15	24	9	1	2	8	4
This study	56	JAXBLH000000000	SC12	M.morganii	Homo sapiens	2020	China	blaSHV-1B, aac(3)-IId, aadA5, aph(3')-Ia, aph(3'')-Ib, aph(6)-Id, catA1, catA2, dfrA17, mph(A), qnrD1, sul1, sul2, tet(B)	14	17	5	0	1	5	6
This study	57	JAXBLG000000000	SC12	M.morganii	Homo sapiens	2020	China	catA2	1	9	3	0	0	1	5
This study	58	JAXBLF000000000	SC12	M.morganii	Homo sapiens	2020	China	catA2, qnrD1	2	16	8	0	0	4	4
This study	59	JAXBLE000000000	SC9	M.morganii	Homo sapiens	2020	China	aac(3)-IVa, aph(3')-Ia, aph(4)-Ia, bleO, floR, dfrA12, lnu(F), sul2, tet(B)	9	19	5	1	1	4	8
This study	60	JAXBLD000000000	SC8	M.morganii	Homo sapiens	2020	China	/	0	15	4	2	0	1	8
This study	221	JAXBLC000000000	SC11	M.morganii	Homo sapiens	2020	China	aac(3)-IId, aph(3'')-Ib, aph(6)-Id, catA2, floR, dfrA17, sul1, sul2, tet(B)	9	13	6	1	1	3	2
This study	222	JAXBLB000000000	SC11	M.morganii	Homo sapiens	2020	China	blaOXA-1, blaSHV-1B, aac(3)-IIa, aadA5, aph(3')-Ia, aph(3'')-Ib, aph(6)-Id, catA1, catA2, catB3, floR, dfrA17, mph(A), fosA3, qnrD1, aac(6')-Ib-cr, sul1, tet(B)	18	16	6	0	2	6	2
This study	223	JAXBLA000000000	SC11	M.morganii	Homo sapiens	2020	China	blaOXA-1, blaSHV-1B, aac(3)-IIa, aadA5, aph(3')-Ia, aph(3'')-Ib, aph(6)-Id, catA1, catA2, catB3, floR, dfrA17, mph(A), fosA3, qnrD1, aac(6')-Ib-cr, sul1, tet(B)	18	16	5	0	2	6	3
This study	224	JAXBKZ000000000	SC11	M.morganii	Homo sapiens	2020	China	catA2	1	13	4	1	0	2	6
This study	225	JAXBKY000000000	SC12	M.morganii	Homo sapiens	2020	China	catA2	1	15	4	1	0	2	8
This study	347	JAXBKX000000000	SC8	M.morganii	Homo sapiens	2020	China	ant(2'')-Ia, catA1, sul1, tet(B)	4	17	3	0	1	6	7
This study	348	JAXBKW000000000	SC12	M.morganii	Homo sapiens	2020	China	ant(3'')-Ia, catA2, mph(E), msr(E), sul2, tet(B)	6	27	8	0	1	11	7
This study	349	JAXBKV000000000	SC6	M.morganii	Homo sapiens	2020	China	blaOXA-1, ARR-3, aac(3)-IVa, aadA16, aph(4)-Ia, bleO, catA2, catB3, floR, dfrA27, qnrD1, aac(6')-Ib-cr, sul1, sul2, tet(B), tet(D)	16	15	4	0	1	5	5
This study	350	JAXBKU000000000	SC10	M.morganii	Homo sapiens	2020	China	aac(3)-IId, aadA5, catA2, dfrA17, mph(A), sul1, tet(B)	7	16	3	1	1	4	7
This study	351	JAXBKT000000000	SC8	M.morganii	Homo sapiens	2020	China	ant(2'')-Ia, catA1, sul1, tet(B)	4	19	5	0	1	6	7
This study	464	JAXBKS000000000	SC11	M.morganii	Homo sapiens	2020	China	catA2	1	16	5	0	0	6	5
This study	466	JAXBKR000000000	SC8	M.morganii	Homo sapiens	2020	China	blaCARB-2, blaOXA-1, aac(3)-IId, ant(3'')-Ia, catA1, catB3, cmlA1, floR, mph(A), lnu(F), qnrD1, aac(6')-Ib-cr, sul, sul1	14	23	5	0	2	9	7
This study	467	JAXBKQ000000000	SC12	M.morganii	Homo sapiens	2020	China	catA2	1	13	5	1	0	3	4
This study	468	JAXBKP000000000	SC9	M.morganii	Homo sapiens	2020	China	blaCARB-2, aadA2, ant(2'')-Ia, catA1, catB3, dfrA19, sul1, tet(B)	8	19	6	0	1	3	9
This study	589	JAXBKO000000000	SC8	M.morganii	Homo sapiens	2020	China	/	0	11	6	0	0	1	4
This study	591	JAXBKN000000000	SC12	M.morganii	Homo sapiens	2020	China	catA2	1	12	7	0	0	1	4
This study	592	JAXBKM000000000	SC12	M.morganii	Homo sapiens	2020	China	catA2, qnrD1, tet(D)	3	15	4	1	0	6	4
This study	593	JAXBKL000000000	SC8	M.morganii	Homo sapiens	2020	China	blaOXA-10, aac(3)-IId, ant(2'')-Ia, ant(3'')-Ia, catA1, catB8, mph(A), sul1, sul1, tet(D)	10	21	6	0	1	7	7
This study	782	JAXBKK000000000	SC12	M.morganii	Homo sapiens	2020	China	catA2	1	11	4	0	0	2	5
This study	783	JAXBKJ000000000	SC5	M.morganii	Homo sapiens	2020	China	catA2, qnrD2, tet(D)	3	7	3	0	0	1	3
This study	784	JAXBKI000000000	SC10	M.morganii	Homo sapiens	2020	China	aph(3'')-Ib, aph(6)-Id, catA2, floR, qnrD1, sul2, tet(A)	7	15	7	0	0	3	5
This study	785	JAXBKH000000000	SC12	M.morganii	Homo sapiens	2020	China	ant(3'')-Ia, catA2, mph(E), msr(E), qnrD1, tet(B)	6	25	3	0	1	11	10
This study	786	JAXBKG000000000	SC11	M.morganii	Homo sapiens	2020	China	catA1, catA2, floR, qnrD1, sul2, tet(B)	6	13	4	0	0	4	5
This study	907	JAXBKF000000000	SC12	M.morganii	Homo sapiens	2020	China	blaOXA-1, aac(3)-IVa, aadA2, ant(3'')-Ia, aph(3')-Ia, aph(4)-Ia, bleO, catA2, catB3, floR, dfrA12, aac(6')-Ib-cr, sul2, tet(B)	14	24	6	0	3	8	7
This study	908	JAXBKE000000000	SC9	M.morganii	Homo sapiens	2020	China	aac(3)-IVa, aph(3')-Ia, aph(4)-Ia, bleO, floR, dfrA12, lnu(F), sul2, tet(B)	9	14	6	0	0	3	5
This study	909	JAXBKD000000000	SC9	M.morganii	Homo sapiens	2020	China	aac(3)-IVa, aph(3')-Ia, aph(4)-Ia, bleO, floR, dfrA12, lnu(F), sul2, tet(B)	9	15	5	0	1	3	6
This study	911	JAXBKC000000000	SC12	M.morganii	Homo sapiens	2020	China	blaOXA-1, aac(3)-IVa, aadA2, ant(3'')-Ia, aph(3')-Ia, aph(4)-Ia, bleO, catA2, catB3, floR, dfrA12, aac(6')-Ib-cr, sul2, tet(B)	14	30	7	0	3	10	10
This study	1030	JAXBKB000000000	SC10	M.morganii	Homo sapiens	2020	China	/	0	14	5	1	0	3	5
This study	1032	JAXBKA000000000	SC12	M.morganii	Homo sapiens	2020	China	catA2, tet(B)	2	17	6	0	0	5	6
This study	1033	JAXBJZ000000000	SC6	M.morganii	Homo sapiens	2020	China	catA2, qnrD1, tet(D)	3	19	6	0	0	9	4
This study	1034	JAXBJY000000000	SC12	M.morganii	Homo sapiens	2020	China	catA2	1	11	5	0	0	1	5
This study	1155	JAXBJX000000000	SC11	M.morganii	Homo sapiens	2020	China	catA2	1	13	4	0	0	2	7
This study	1156	JAXBJW000000000	SC11	M.morganii	Homo sapiens	2020	China	catA2	1	11	2	0	0	3	6
This study	1157	JAXBJV000000000	SC11	M.morganii	Homo sapiens	2020	China	blaOXA-1, blaSHV-1B, aac(3)-IIa, aadA5, aph(3')-Ia, aph(3'')-Ib, aph(6)-Id, catA1, catA2, catB3, floR, dfrA17, mph(A), fosA3, qnrD1, aac(6')-Ib-cr, sul1, sul2, tet(B)	19	15	3	0	2	4	6
This study	1158	JAXBJU000000000	SC10	M.morganii	Homo sapiens	2020	China	catA2	1	13	4	0	0	2	7
This study	1159	JAXBJT000000000	SC10	M.morganii	Homo sapiens	2020	China	blaSHV-1B, aac(3)-IId, aph(3'')-Ib, aph(6)-Id, floR, sul2, tet(A), tet(B)	8	20	5	0	0	8	7
This study	1309	JAXBJS000000000	SC10	M.morganii	Homo sapiens	2020	China	catA2	1	11	4	1	0	2	4
This study	1397	JAXBJR000000000	SC10	M.morganii	Homo sapiens	2020	China	blaCARB-2, aadA2, floR, dfrA16, qnrD1, tet(G)	6	10	3	0	1	1	5
This study	1399	JAXBJQ000000000	SC12	M.morganii	Homo sapiens	2020	China	catA2, tet(B)	2	13	6	0	0	4	3
This study	1400	JAXBJP000000000	SC2	M.chanii	Homo sapiens	2020	China	catA2, tet(D)	2	23	6	1	0	9	7
This study	1401	JAXBJO000000000	SC10	M.morganii	Homo sapiens	2020	China	blaCARB-2, aadA2, floR, dfrA16, qnrD1, tet(G)	6	9	3	0	1	1	4
This study	1782	JAXBJN000000000	SC11	M.morganii	Homo sapiens	2020	China	blaOXA-1, blaSHV-1B, aac(3)-IIa, aadA5, aph(3')-Ia, aph(3'')-Ib, aph(6)-Id, catA1, catA2, catB3, floR, dfrA17, mph(A), fosA3, qnrD1, aac(6')-Ib-cr, sul1, sul2, tet(B)	19	17	4	0	3	4	6
This study	1783	JAXBJM000000000	SC2	M.chanii	Homo sapiens	2020	China	catA2, qnrD1, tet(D)	3	20	6	1	0	9	4
This study	1784	JAXBJL000000000	SC11	M.morganii	Homo sapiens	2020	China	ant(3'')-Ia, catA2, floR, dfrA1, sul2, tet(D)	6	17	6	0	1	4	6
This study	1883	JAXBJK000000000	SC3	M.morganii	Homo sapiens	2020	China	tet(D)	1	15	10	0	0	2	3
This study	1884	JAXBJJ000000000	SC10	M.morganii	Homo sapiens	2020	China	/	0	12	4	0	0	2	6
This study	2011	JAXBJI000000000	SC8	M.morganii	Homo sapiens	2020	China	/	0	14	3	0	0	1	10
This study	2136	JAXBJH000000000	SC11	M.morganii	Homo sapiens	2020	China	aph(3')-Ia, aph(3'')-Ib, aph(6)-Id, catA2, floR, qnrD1, tet(B)	7	11	3	0	0	4	4
This study	2137	JAXBJG000000000	SC8	M.morganii	Homo sapiens	2020	China	/	0	11	4	1	0	0	6
This study	2138	JAXBJF000000000	SC12	M.morganii	Homo sapiens	2020	China	catA2	1	11	4	0	0	2	5
This study	2139	JAXBJE000000000	SC12	M.morganii	Homo sapiens	2020	China	catA2, qnrD1, tet(B)	3	11	2	0	0	4	5
This study	2140	JAXBJD000000000	SC12	M.morganii	Homo sapiens	2020	China	blaOXA-1, ARR-3, aac(3)-IVa, aadA2, aadA16, aph(3')-Ia, aph(4)-Ia, catA2, catB3, floR, dfrA12, dfrA27, aac(6')-Ib-cr, sul1, sul2, tet(B)	16	19	6	0	2	4	7
This study	2261	JAXBJC000000000	SC10	M.morganii	Homo sapiens	2020	China	aac(3)-IId, aadA5, catA2, dfrA17, mph(A), sul1, tet(B)	7	18	5	1	1	5	6
This study	2263	JAXBJB000000000	SC9	M.morganii	Homo sapiens	2020	China	ant(3'')-Ia, aph(3'')-Ib, aph(6)-Id, floR, dfrA1, sul2, tet(A), tet(D)	8	23	8	1	1	6	7
This study	2386	JAXBJA000000000	SC11	M.morganii	Homo sapiens	2020	China	catA2, tet(B)	2	10	4	0	0	3	3
This study	2387	JAXBIZ000000000	SC12	M.morganii	Homo sapiens	2020	China	blaSHV-1B, blaKPC-2, aac(3)-IId, aadA5, catA1, catA2, dfrA17, mph(A), sul1, tet(B)	10	21	4	0	1	8	8
This study	2388	JAXBIY000000000	SC12	M.morganii	Homo sapiens	2020	China	ant(2'')-Ia, ant(3'')-Ia, catA2, cmlA1, mph(A), sul1, tet(B)	7	15	3	0	0	5	7
This study	2389	JAXBIX000000000	SC12	M.morganii	Homo sapiens	2020	China	catA2	1	11	3	0	0	2	6
This study	2390	JAXBIW000000000	SC12	M.morganii	Homo sapiens	2020	China	ant(2'')-Ia, ant(3'')-Ia, catA2, cmlA1, mph(A), sul1, tet(B)	7	16	3	0	0	5	8
This study	2636	JAXBIV000000000	SC11	M.morganii	Homo sapiens	2020	China	blaOXA-1, ARR-3, catA2, catB3, aac(6')-Ib-cr, sul1, sul1	7	27	7	0	1	6	13
This study	2637	JAXBIU000000000	SC8	M.morganii	Homo sapiens	2020	China	blaOXA-1, aadA5, catB3, dfrA17, aac(6')-Ib-cr, sul1, tet(A)	7	18	4	1	2	3	8
This study	2638	JAXBIT000000000	SC11	M.morganii	Homo sapiens	2020	China	blaOXA-10, ant(2'')-Ia, ant(3'')-Ia, aph(3'')-Ib, aph(6)-Id, catA2, catB8, floR, qnrD1, sul1, sul2, tet(59), tet(B)	13	16	6	0	1	2	7
This study	2639	JAXBIS000000000	SC12	M.morganii	Homo sapiens	2020	China	catA2, qnrD1, tet(D)	3	14	7	0	0	3	4
This study	2640	JAXBIR000000000	SC10	M.morganii	Homo sapiens	2020	China	aac(3)-IId, aadA5, aph(3')-Ia, catA2, dfrA17, mph(A), sul1, tet(B)	8	16	3	1	1	5	6
This study	2717	JAXBIQ000000000	SC3	M.morganii	Homo sapiens	2020	China	tet(D)	1	15	10	0	0	2	3
This study	2761	JAXBIP000000000	SC10	M.morganii	Homo sapiens	2020	China	aac(3)-IId, aadA5, aph(3')-Ia, catA2, dfrA17, mph(A), sul1, tet(B)	8	13	3	1	1	4	4
This study	2762	JAXBIO000000000	SC9	M.morganii	Homo sapiens	2020	China	aac(3)-IVa, aadA2, aph(3')-Ia, aph(4)-Ia, bleO, floR, dfrA12, sul2, tet(B)	9	22	5	1	1	8	7
This study	2763	JAXBIN000000000	SC7	M.morganii	Homo sapiens	2020	China	blaSHV-1B, aph(3'')-Ib, aph(6)-Id, dfrA7, mph(A), sul1, sul2, tet(A)	8	20	6	0	1	5	8
This study	2764	JAXBIM000000000	SC7	M.morganii	Homo sapiens	2020	China	blaSHV-1B, aph(3'')-Ib, aph(6)-Id, dfrA7, mph(A), sul1, sul2, tet(A)	8	20	5	0	1	5	9
This study	2765	JAXBIL000000000	SC12	M.morganii	Homo sapiens	2020	China	blaOXA-10, ant(2'')-Ia, ant(3'')-Ia, catA2, catB8, sul1	6	20	5	0	1	9	5
This study	01139	JAXBIK000000000	SC1	M.sibonii	Homo sapiens	2021	China	catA2, tet(D)	2	13	5	0	0	4	4
This study	03107	JAXBIJ000000000	SC8	M.morganii	Homo sapiens	2021	China	qnrD1	1	15	6	0	0	2	7
This study	04003	JAXBII000000000	SC8	M.morganii	Homo sapiens	2021	China	tet(B)	1	15	6	0	0	2	7
This study	05043	JAXBIH000000000	SC10	M.morganii	Homo sapiens	2021	China	qnrD1, tet(B)	2	12	4	0	0	3	5
This study	05059	JAXBIG000000000	SC3	M.morganii	Homo sapiens	2021	China	tet(D)	1	13	8	0	0	1	4
This study	05156	JAXBIF000000000	SC12	M.morganii	Homo sapiens	2021	China	catA2	1	12	5	0	0	2	5
This study	08068	JAXBIE000000000	SC1	M.sibonii	Homo sapiens	2021	China	catA2, qnrD1, tet(D)	3	11	3	0	0	2	6
This study	08123	JAXBID000000000	SC8	M.morganii	Homo sapiens	2021	China	blaCTX-M-3, blaOXA-1, blaSHV-1B, aadA5, ant(3'')-Ia, rmtB, catB3, floR, dfrA1, dfrA17, mph(E), msr(E), lnu(F), aac(6')-Ib-cr, sul1, tet(B)	16	14	5	0	0	5	4
This study	09056	JAXBIC000000000	SC4	M.morganii	Homo sapiens	2021	China	aac(3)-IId, aadA5, catA2, dfrA17, mph(A), sul1, tet(D)	7	17	6	0	1	4	6
This study	09057	JAXBIB000000000	SC12	M.morganii	Homo sapiens	2021	China	blaSHV-1B, aac(3)-IId, aadA5, aph(3')-Ia, aph(3'')-Ib, aph(6)-Id, catA1, catA2, dfrA17, mph(A), qnrD1, sul1, sul2, tet(B)	14	19	5	0	1	6	7
This study	09058	JAXBIA000000000	SC12	M.morganii	Homo sapiens	2021	China	aac(3)-IId, aadA5, catA1, catA2, floR, dfrA17, mph(A), sul1, tet(B)	9	19	5	0	1	7	6
This study	09059	JAXBHZ000000000	SC8	M.morganii	Homo sapiens	2021	China	ARR-3, aadA16, floR, dfrA27, aac(6')-Ib-cr, sul1, tet(A)	7	18	4	2	1	4	7
This study	09060	JAXBHY000000000	SC10	M.morganii	Homo sapiens	2021	China	aac(3)-IId, aadA5, aph(3')-Ia, catA2, dfrA17, mph(A), sul1, tet(B)	8	18	4	0	1	4	9
This study	09175	JAXBHX000000000	SC4	M.morganii	Homo sapiens	2021	China	aac(3)-IId, aadA5, catA2, dfrA17, mph(A), sul1, tet(D)	7	17	4	0	1	5	7
This study	13098	JAXBHW000000000	SC9	M.morganii	Homo sapiens	2021	China	aph(3')-Ia, catA1, dfrA1, sul1, tet(A)	5	18	6	1	1	4	6
This study	14057	JAXBHV000000000	SC8	M.morganii	Homo sapiens	2021	China	/	0	15	6	1	0	1	7
This study	14073	JAXBHU000000000	SC11	M.morganii	Homo sapiens	2021	China	aadA5, aph(3')-Ia, bleO, catA1, catA2, floR, dfrA17, mph(A), sul1, tet(B)	10	16	4	0	1	6	5
This study	14114	JAXBHT000000000	SC11	M.morganii	Homo sapiens	2021	China	catA2	1	14	5	0	0	3	6
This study	14185	JAXBHS000000000	SC11	M.morganii	Homo sapiens	2021	China	catA2	1	16	4	1	0	7	4
This study	15143	JAXBHR000000000	SC12	M.morganii	Homo sapiens	2021	China	blaSHV-1B, aac(3)-IId, aadA5, aph(3'')-Ib, aph(6)-Id, catA1, catA2, dfrA17, mph(A), sul1, sul2, tet(B)	12	20	6	0	1	5	8
This study	17198	JAXBHQ000000000	SC12	M.morganii	Homo sapiens	2021	China	catA2, catB2, dfrA1, sul2, tet(A)	5	17	6	0	1	7	3
This study	19147	JAXBHP000000000	SC11	M.morganii	Homo sapiens	2021	China	blaOXA-1, blaSHV-1B, aac(3)-IIa, aadA5, aph(3')-Ia, aph(3'')-Ib, aph(6)-Id, catA1, catA2, catB3, floR, dfrA17, mph(A), fosA3, lnu(G), qnrD1, aac(6')-Ib-cr, sul1, sul2, tet(B)	20	12	2	0	2	4	4
This study	22035	JAXBHO000000000	SC4	M.morganii	Homo sapiens	2021	China	catA2, tet(D)	2	16	5	0	0	4	7
This study	22044	JAXBHN000000000	SC8	M.morganii	Homo sapiens	2021	China	/	0	12	4	0	0	2	6
This study	22113	JAXBHM000000000	SC10	M.morganii	Homo sapiens	2021	China	ant(3'')-Ia, catA2, dfrA14, qnrD1, tet(B)	5	20	4	0	0	8	8
This study	22164	JAXBHL000000000	SC8	M.morganii	Homo sapiens	2021	China	/	0	9	2	2	0	0	5
This study	23120	JAXBHK000000000	SC11	M.morganii	Homo sapiens	2021	China	blaOXA-10, ant(2'')-Ia, ant(3'')-Ia, aph(3')-Ia, catA1, catA2, catB8, qnrD1, sul1, tet(B)	10	21	5	0	1	8	7
This study	23121	JAXBHJ000000000	SC8	M.morganii	Homo sapiens	2021	China	catA2	1	14	5	0	0	1	8
This study	23123	JAXBHI000000000	SC10	M.morganii	Homo sapiens	2021	China	aac(3)-IId, aadA5, aph(3')-Ia, catA2, dfrA17, mph(A), sul1, tet(B)	8	15	3	1	1	5	5
This study	24056	JAXBHH000000000	SC10	M.morganii	Homo sapiens	2021	China	aadA2, aph(3')-Ia, catA1, dfrA12	4	18	3	2	0	5	8
This study	24057	JAXBHG000000000	SC6	M.morganii	Homo sapiens	2021	China	catA2, qnrD1, tet(D)	3	20	6	1	0	6	7
This study	24058	JAXBHF000000000	SC8	M.morganii	Homo sapiens	2021	China	blaCTX-M-3, blaOXA-1, blaSHV-1B, blaNDM-1, ARR-3, ant(3'')-Ia, catB3, dfrA1, dfrA14, lnu(F), qnrS1, aac(6')-Ib-cr, sul1, tet(B)	14	24	7	0	1	11	5
This study	24059	JAXBHE000000000	SC8	M.morganii	Homo sapiens	2021	China	qnrD1	1	11	3	0	0	4	4
This study	24060	JAXBHD000000000	SC9	M.morganii	Homo sapiens	2021	China	ant(3'')-Ia, aph(3'')-Ib, aph(6)-Id, floR, dfrA1, sul2, tet(A), tet(B)	8	23	8	1	1	6	7
This study	24153	JAXBHC000000000	SC11	M.morganii	Homo sapiens	2021	China	catA2	1	10	3	0	0	1	6
This study	24154	JAXBHB000000000	SC11	M.morganii	Homo sapiens	2021	China	blaSHV-1B, aph(3'')-Ib, aph(6)-Id, catA1, catA2, dfrA7, sul1, sul2, tet(A)	9	20	5	0	1	6	8
This study	24155	JAXBHA000000000	SC6	M.morganii	Homo sapiens	2021	China	catA2, tet(D)	2	17	10	0	0	2	5
This study	24156	JAXBGZ000000000	SC1	M.sibonii	Homo sapiens	2021	China	catA2, tet(D)	2	12	4	0	0	3	5
This study	24157	JAXBGY000000000	SC8	M.morganii	Homo sapiens	2021	China	/	0	12	7	0	0	0	5
This study	27109	JAXBGX000000000	SC6	M.morganii	Homo sapiens	2021	China	catA2, tet(D)	2	23	8	0	0	8	7
This study	27110	JAXBGW000000000	SC11	M.morganii	Homo sapiens	2021	China	catA2, qnrD1	2	11	3	1	0	2	5
This study	27111	JAXBGV000000000	SC8	M.morganii	Homo sapiens	2021	China	qnrD1	1	14	5	0	0	1	8
This study	27112	JAXBGU000000000	SC8	M.morganii	Homo sapiens	2021	China	blaOXA-1, ARR-3, aac(3)-IVa, ant(3'')-Ia, aph(4)-Ia, bleO, catB3, floR, dfrA1, aac(6')-Ib-cr, sul1, sul2, tet(B)	13	17	6	0	2	6	3
This study	28057	JAXBGT000000000	SC1	M.sibonii	Homo sapiens	2021	China	blaDHA-1, ARR-3, aadA2, aph(3')-Ia, catA2, floR, dfrA1, dfrA12, lnu(F), qnrA1, aac(6')-Ib-cr, sul1, tet(D)	13	20	8	0	0	5	7
This study	28058	JAXBGS000000000	SC9	M.morganii	Homo sapiens	2021	China	ant(3'')-Ia, aph(3'')-Ib, aph(6)-Id, floR, dfrA1, sul2, tet(A), tet(B), tet(D)	9	21	8	1	1	4	7
This study	28059	JAXBGR000000000	SC11	M.morganii	Homo sapiens	2021	China	blaCTX-M-3, aac(3)-IId, aadA5, aph(3'')-Ib, aph(6)-Id, catA2, floR, dfrA17, qnrD1, sul1, sul2, tet(B)	12	21	6	0	1	9	5
This study	28060	JAXBGQ000000000	SC8	M.morganii	Homo sapiens	2021	China	catA2, tet(B)	2	14	3	0	0	5	6
This study	29103	JAXBGP000000000	SC11	M.morganii	Homo sapiens	2021	China	aac(3)-IId, catA2, dfrA17, sul1, tet(B)	5	11	5	0	1	2	3
This study	29104	JAXBGO000000000	SC5	M.morganii	Homo sapiens	2021	China	catA2, qnrD1, tet(D)	3	18	6	1	0	3	8
This study	30085	JAXBGN000000000	SC11	M.morganii	Homo sapiens	2021	China	blaOXA-10, ARR-3, ant(2'')-Ia, ant(3'')-Ia, catA1, catA2, catB8, floR, dfrA1, sul1, tet(B)	11	22	10	0	0	6	6
This study	30086	JAXBGM000000000	SC11	M.morganii	Homo sapiens	2021	China	blaOXA-1, ARR-3, aadA16, catA2, catB3, floR, dfrA27, aac(6')-Ib-cr, sul1, tet(B)	10	21	3	2	1	7	8
This study	32101	JAXBGL000000000	SC12	M.morganii	Homo sapiens	2021	China	ant(3'')-Ia, catA2, dfrA1, qnrD1, sul2, tet(D)	6	14	5	0	1	1	7
This study	32102	JAXBGK000000000	SC6	M.morganii	Homo sapiens	2021	China	catA2, tet(D)	2	11	5	0	0	0	6
This study	32103	JAXBGJ000000000	SC11	M.morganii	Homo sapiens	2021	China	ant(3'')-Ia, catA2, catA2, floR, dfrA1	5	16	7	0	1	5	3
This study	32104	JAXBGI000000000	SC8	M.morganii	Homo sapiens	2021	China	blaCTX-M-14, blaVEB-1, aac(3)-IId, ant(3'')-Ia, dfrA1, fosA3, qnrA1, aac(6')-Ib-cr, sul1, sul1, tet(A), tet(B)	12	18	5	0	1	6	6
This study	32105	JAXBGH000000000	SC8	M.morganii	Homo sapiens	2021	China	blaOXA-1, aadA5, catB3, dfrA17, aac(6')-Ib-cr, sul1, tet(A)	7	17	4	0	2	3	8
This study	32106	JAXBGG000000000	SC12	M.morganii	Homo sapiens	2021	China	catA2	1	13	5	0	0	1	7
This study	32107	JAXBGF000000000	SC12	M.morganii	Homo sapiens	2021	China	ant(3'')-Ia, catA2, dfrA1, qnrD1, sul2, tet(D)	6	13	5	0	1	1	6
This study	32108	JAXBGE000000000	SC11	M.morganii	Homo sapiens	2021	China	aadA5, catA1, catA2, floR, dfrA17, mph(A), sul1, tet(B)	8	15	3	0	1	4	7
This study	32109	JAXBGD000000000	SC10	M.morganii	Homo sapiens	2021	China	catA2, qnrD1	2	14	3	0	0	3	8
This study	32110	JAXBGC000000000	SC1	M.sibonii	Homo sapiens	2021	China	blaCTX-M-3, blaOXA-1, blaSHV-1B, ARR-3, ant(3'')-Ia, aph(3')-Ia, rmtB, catA2, catB3, dfrA1, dfrA12, mph(E), msr(E), lnu(F), qnrD1, aac(6')-Ib-cr, sul1, tet(D)	18	20	4	0	2	9	5
This study	32111	JAXBGB000000000	SC10	M.morganii	Homo sapiens	2021	China	catA2	1	10	6	0	0	0	4
This study	33100	JAXBGA000000000	SC9	M.morganii	Homo sapiens	2021	China	qnrD1, tet(B)	2	15	9	0	0	2	4
This study	34056	JAXBFZ000000000	SC8	M.morganii	Homo sapiens	2021	China	catA1, dfrA1, sul1, tet(B)	4	24	10	1	1	8	4
This study	34057	JAXBFY000000000	SC4	M.morganii	Homo sapiens	2021	China	catA2, tet(D)	2	13	5	0	0	2	6
This study	34058	JAXBFX000000000	SC11	M.morganii	Homo sapiens	2021	China	blaCARB-2, aadA13, catA2, floR, dfrA15, qnrD1, tet(B), tet(G)	8	10	4	0	0	4	2
This study	34155	JAXBFW000000000	SC12	M.morganii	Homo sapiens	2021	China	blaOXA-1, ARR-3, aac(3)-IVa, aadA2, aph(4)-Ia, bleO, catA2, catB3, floR, dfrA12, aac(6')-Ib-cr, sul1, sul2, tet(B)	14	12	4	0	2	1	5
This study	34182	JAXBFV000000000	SC10	M.morganii	Homo sapiens	2021	China	blaSHV-1B, aac(3)-IId, aadA2, aph(3')-Ia, aph(3'')-Ib, aph(6)-Id, catA1, dfrA12, mph(A), sul1, sul2, tet(B)	12	18	7	0	1	4	6
This study	34183	JAXBFU000000000	SC8	M.morganii	Homo sapiens	2021	China	/	0	8	7	0	0	0	1
This study	36129	JAXBFT000000000	SC8	M.morganii	Homo sapiens	2021	China	/	0	9	5	0	0	0	4
This study	37076	JAXBFS000000000	SC12	M.morganii	Homo sapiens	2021	China	aac(3)-IVa, ant(3'')-Ia, aph(3')-Ia, aph(4)-Ia, catA2, floR, dfrA1, mph(E), msr(E), aac(6')-Ib-cr, sul1, sul2, tet(B)	13	20	5	0	2	5	8
This study	37077	JAXBFR000000000	SC12	M.morganii	Homo sapiens	2021	China	aph(3'')-Ib, aph(6)-Id, aph(6)-Id, catA2, floR, qnrD1, sul2, tet(A)	8	18	8	1	0	6	3
This study	38127	JAXBFQ000000000	SC10	M.morganii	Homo sapiens	2021	China	/	0	13	5	0	0	1	7
This study	38158	JAXBFP000000000	SC10	M.morganii	Homo sapiens	2021	China	tet(B)	1	21	5	1	0	9	6
This study	38169	JAXBFO000000000	SC10	M.morganii	Homo sapiens	2021	China	tet(B)	1	23	6	1	0	9	7
This study	38191	JAXBFN000000000	SC10	M.morganii	Homo sapiens	2021	China	catA2	1	12	3	0	0	3	6
This study	38196	JAXBFM000000000	SC11	M.morganii	Homo sapiens	2021	China	catA2	1	9	3	0	0	3	3
This study	42079	JAXBFL000000000	SC12	M.morganii	Homo sapiens	2021	China	blaOXA-1, ARR-3, aac(3)-IVa, aadA2, ant(3'')-Ia, aph(3')-Ia, aph(4)-Ia, bleO, catA2, catB3, floR, dfrA12, qnrA1, aac(6')-Ib-cr, sul1, sul2, tet(B)	17	22	6	0	2	9	5
This study	44104	JAXBFK000000000	SC11	M.morganii	Homo sapiens	2021	China	aac(3)-IId, aadA2, aph(3')-Ia, catA1, floR, dfrA12, mph(A), sul1, sul2, tet(B)	10	19	4	1	1	7	6
This study	44106	JAXBFJ000000000	SC1	M.sibonii	Homo sapiens	2021	China	catA2, tet(D)	2	14	4	1	0	6	3
This study	44108	JAXBFI000000000	SC1	M.sibonii	Homo sapiens	2021	China	catA2, tet(D)	2	14	6	1	0	3	4
This study	44109	JAXBFH000000000	SC12	M.morganii	Homo sapiens	2021	China	blaOXA-1, ARR-3, aac(3)-IVa, aadA16, aph(3')-Ia, aph(4)-Ia, catA2, catB3, floR, dfrA27, qnrD1, aac(6')-Ib-cr, sul1, sul2, tet(B)	15	14	5	0	1	1	7
This study	44110	JAXBFG000000000	SC10	M.morganii	Homo sapiens	2021	China	aac(3)-IId, catA2, tet(B)	3	17	3	2	0	4	8
This study	46012	JAXBFF000000000	SC12	M.morganii	Homo sapiens	2021	China	blaSHV-1B, aac(3)-IId, aadA5, aph(3')-Ia, aph(3'')-Ib, aph(6)-Id, bleO, catA1, catA2, floR, dfrA17, mph(A), qnrD1, sul1, sul2, tet(B)	16	21	2	1	1	12	5
This study	46013	JAXBFE000000000	SC10	M.morganii	Homo sapiens	2021	China	blaSHV-1B, aac(3)-IId, aadA2, aph(3')-Ia, aph(3'')-Ib, aph(6)-Id, catA1, dfrA12, mph(A), sul1, sul2, tet(B)	12	20	3	0	1	9	7
This study	46014	JAXBFD000000000	SC10	M.morganii	Homo sapiens	2021	China	blaSHV-1B, aac(3)-IId, aadA2, aph(3'')-Ib, aph(6)-Id, catA1, dfrA12, mph(A), sul1, sul2, tet(B)	11	18	5	1	1	6	5
This study	47055	JAXBFC000000000	SC8	M.morganii	Homo sapiens	2021	China	/	0	17	4	0	0	1	12
This study	47094	JAXBFB000000000	SC11	M.morganii	Homo sapiens	2021	China	aadA5, catA1, catA2, dfrA17, mph(A), qnrD1, sul1, sul2, tet(B)	9	14	5	0	1	4	4
This study	47140	JAXBFA000000000	SC12	M.morganii	Homo sapiens	2021	China	catA2	1	12	5	0	0	1	6
This study	48089	JAXBEZ000000000	SC11	M.morganii	Homo sapiens	2021	China	catA2	1	15	3	0	0	8	4
This study	48090	JAXBEY000000000	SC1	M.sibonii	Homo sapiens	2021	China	catA2, tet(D)	2	17	8	0	0	3	6
This study	48091	JAXBEX000000000	SC1	M.sibonii	Homo sapiens	2021	China	catA2, qnrD1, tet(D)	3	10	4	0	0	2	4
This study	50111	JAXBEW000000000	SC11	M.morganii	Homo sapiens	2021	China	/	0	11	6	0	0	2	3
This study	50112	JAXBEV000000000	SC10	M.morganii	Homo sapiens	2021	China	aac(3)-IId, aadA5, aph(3')-Ia, catA2, floR, dfrA17, mph(A), sul1, sul2, tet(B)	10	18	3	0	1	6	8
This study	50113	JAXBEU000000000	SC5	M.morganii	Homo sapiens	2021	China	catA2, tet(D)	2	15	5	1	0	3	6
This study	50114	JAXBET000000000	SC6	M.morganii	Homo sapiens	2021	China	catA2, tet(D)	2	19	9	0	0	6	4
This study	50117	JAXBES000000000	SC11	M.morganii	Homo sapiens	2021	China	catA2	1	12	5	0	0	2	5
This study	50118	JAXBER000000000	SC8	M.morganii	Homo sapiens	2021	China	catA2	1	16	8	0	0	2	6
This study	50120	JAXBEQ000000000	SC9	M.morganii	Homo sapiens	2021	China	catA1, dfrA1, sul1, tet(A)	4	18	6	0	2	4	6
This study	51074	JAXBEP000000000	SC12	M.morganii	Homo sapiens	2021	China	ant(3'')-Ia, catA2, catB2, dfrA1, sul2, tet(A)	6	20	6	0	1	7	6
This study	51185	JAXBEO000000000	SC11	M.morganii	Homo sapiens	2021	China	catA2	1	13	6	0	0	3	4
This study	51186	JAXBEN000000000	SC8	M.morganii	Homo sapiens	2021	China	catA2, qnrD1	2	10	4	1	0	2	3
This study	52192	JAXBEM000000000	SC2	M.chanii	Homo sapiens	2021	China	catA2, tet(D)	2	24	5	2	0	12	5
This study	52193	JAXBEL000000000	SC12	M.morganii	Homo sapiens	2021	China	aac(3)-IId, aadA5, catA2, dfrA17, mph(A), sul1, tet(B)	7	18	4	1	1	7	5
This study	57195	JAXBEK000000000	SC12	M.morganii	Homo sapiens	2021	China	catA2	1	12	6	0	0	1	5
This study	57196	JAXBEJ000000000	SC8	M.morganii	Homo sapiens	2021	China	/	0	18	10	0	0	2	6
This study	60132	JAXBEI000000000	SC11	M.morganii	Homo sapiens	2021	China	blaCARB-2, aadA13, catA2, floR, dfrA15, qnrD1, tet(B), tet(G)	8	12	6	0	1	2	3
This study	61108	JAXBEH000000000	SC8	M.morganii	Homo sapiens	2021	China	blaSHV-1B, ARR-3, aph(3'')-Ib, aph(6)-Id, floR, dfrA1, dfrA7, mph(A), mph(E), msr(E), sul1, sul2, tet(A)	13	18	7	0	1	2	8
This study	61109	JAXBEG000000000	SC11	M.morganii	Homo sapiens	2021	China	aph(3'')-Ib, aph(6)-Id, catA2, qnrD1	4	14	4	1	0	3	6
This study	61110	JAXBEF000000000	SC11	M.morganii	Homo sapiens	2021	China	aac(3)-IId, aadA5, aph(3')-Ia, aph(3'')-Ib, aph(6)-Id, catA1, catA2, floR, dfrA17, mph(A), sul1, sul2, tet(A)	13	16	4	0	1	5	6
This study	61111	JAXBEE000000000	SC5	M.morganii	Homo sapiens	2021	China	catA2, qnrD1, tet(D)	3	19	6	1	0	3	9
This study	61112	JAXBED000000000	SC10	M.morganii	Homo sapiens	2021	China	aac(3)-IId, aadA5, aph(3')-Ia, catA2, dfrA17, mph(A), sul1, tet(B)	8	11	1	0	1	4	5
This study	62187	JAXBEC000000000	SC8	M.morganii	Homo sapiens	2021	China	/	0	15	5	0	0	2	8
This study	62188	JAXBEB000000000	SC1	M.sibonii	Homo sapiens	2021	China	catA2, dfrA1, qnrD1, tet(D)	4	20	9	0	2	4	5
This study	63083	JAXBEA000000000	SC9	M.morganii	Homo sapiens	2021	China	ant(3'')-Ia, aph(3'')-Ib, aph(6)-Id, floR, dfrA1, sul2, tet(A), tet(B), tet(D)	9	18	5	1	1	6	5
This study	63084	JAXBDZ000000000	SC10	M.morganii	Homo sapiens	2021	China	aac(3)-IId, aadA5, catA2, dfrA17, mph(A), sul1, tet(B)	7	15	3	1	1	6	4
This study	65022	JAXBDY000000000	SC9	M.morganii	Homo sapiens	2021	China	ant(3'')-Ia, aph(3'')-Ib, aph(6)-Id, floR, dfrA1, sul2, tet(A), tet(B), tet(D)	9	19	6	1	1	5	6
This study	65026	JAXBDX000000000	SC9	M.morganii	Homo sapiens	2021	China	ant(3'')-Ia, aph(3'')-Ib, aph(6)-Id, floR, dfrA1, sul2, tet(A), tet(B), tet(D)	9	22	9	1	1	5	6
This study	69095	JAXBDW000000000	SC8	M.morganii	Homo sapiens	2021	China	catA1, qnrD1, sul1, tet(B)	4	21	5	0	0	8	8
This study	69096	JAXBDV000000000	SC7	M.morganii	Homo sapiens	2021	China	blaCTX-M-15, blaOXA-1, ARR-3, aac(3)-IIa, aadA2, bleO, catB3, dfrA23, qnrD1, aac(6')-Ib-cr, sul1, tet(D)	12	25	6	0	1	9	9
This study	69097	JAXBDU000000000	SC10	M.morganii	Homo sapiens	2021	China	catA2, qnrD1	2	13	5	0	0	2	6
This study	69098	JAXBDT000000000	SC7	M.morganii	Homo sapiens	2021	China	/	0	15	6	0	0	4	5
This study	69099	JAXBDS000000000	SC8	M.morganii	Homo sapiens	2021	China	catA2, qnrD1	2	13	5	0	0	2	6
This study	69106	JAXBDR000000000	SC5	M.morganii	Homo sapiens	2021	China	catA2, tet(D)	2	12	6	0	0	3	3
This study	70101	JAXBDQ000000000	SC12	M.morganii	Homo sapiens	2021	China	blaCTX-M-14, blaSHV-1B, blaNDM-1, ARR-3, aac(3)-IId, aadA5, aadA16, aph(3')-Ia, aph(3'')-Ib, aph(3')-VI, aph(6)-Id, catA1, catA2, dfrA17, dfrA27, mph(A), lnu(G), qnrD1, aac(6')-Ib-cr, sul1, sul2, tet(B)	22	23	5	0	1	7	10
This study	70102	JAXBDP000000000	SC10	M.morganii	Homo sapiens	2021	China	blaSHV-1B, aac(3)-IId, aph(3'')-Ib, aph(6)-Id, sul2, tet(B)	6	18	3	0	0	6	9
This study	70103	JAXBDO000000000	SC11	M.morganii	Homo sapiens	2021	China	catA2	1	10	3	0	0	3	4
This study	70104	JAXBDN000000000	SC12	M.morganii	Homo sapiens	2021	China	blaCARB-2, blaCTX-M-3, blaOXA-1, blaSHV-1B, ARR-3, ant(2'')-Ia, ant(3'')-Ia, aph(3')-Ia, bleO, catA2, catB3, cmlA1, floR, dfrA24, mph(A), fosA3, aac(6')-Ib-cr, sul1, tet(A), tet(B)	20	18	5	0	2	6	5
This study	71126	JAXBDM000000000	SC8	M.morganii	Homo sapiens	2021	China	aac(6')-IIa, aadA2, catA1, catB8, dfrA19, qnrD1, sul1, tet(B)	8	15	5	2	1	3	4
This stduy	71127	JAXBDL000000000	SC12	M.morganii	Homo sapiens	2021	China	catA2	1	14	5	0	0	3	6
This study	71128	JAXBDK000000000	SC10	M.morganii	Homo sapiens	2021	China	blaSHV-1B, aac(3)-IId, aadA2, aph(3')-Ia, aph(3'')-Ib, aph(6)-Id, catA1, dfrA12, mph(A), sul1, sul2, tet(B)	12	18	4	0	1	8	5

## Sheet: TableS3
Table S3. The vrulence-related genes (VRGs) carried by 431 Morganella morganii
Isolate number	Number of virulence-related genes	speF	potE	carA	carB	argI	argG	argH	speA	speB	ureA	ureB	ureC	ureD	ureE	ureF	ureG	ureH	hlyA	hlyB	hlyC	hlyD	HlyD secretion protein	HlyD family efflux transporter periplasmic adaptor subunit	HlyD family secretion protein	HlyD family type I secretion periplasmic adaptor subuni	RtxA	XaxA	XaxB	toxin subunit1	toxin subunit2	insecticidal toxin complex1	insecticidal toxin complex2	insecticidal toxin complex3	insecticidal toxin complex4	insecticidal toxin complex5	insecticidal toxin complex6	hmpA	hmpB	cheA	cheW	cheD	tap	cheR	cheY	cheZ	LysR	CrcB	SDR
56	136	2	1	1	1	1	1	1	1	1	1	1	1	1	1	1	1	1	1	1	1	1	1	1	1	1	1	1	1	1	1	1	2	1	3	1	3	1	1	1	1	1	1	1	1	1	1	1	1
57	137	2	1	1	1	1	1	1	1	1	1	1	1	1	1	1	1	1	1	1	1	1	1	1	1	1	1	1	1	1	1	1	2	1	3	1	3	1	1	1	1	1	1	1	1	1	1	1	1
58	132	2	1	1	1	1	1	1	1	1	1	1	1	1	1	1	1	1	0	0	0	0	1	1	1	1	1	1	1	1	1	1	2	1	3	1	3	1	1	1	1	1	1	1	1	1	1	1	1
59	137	2	1	1	1	1	1	1	1	1	1	1	1	1	1	1	1	1	1	1	1	1	1	1	1	1	1	1	1	1	1	1	2	1	3	1	3	1	1	1	1	1	1	1	1	1	1	1	1
60	137	2	1	1	1	1	1	1	1	1	1	1	1	1	1	1	1	1	1	1	1	1	1	1	1	1	1	1	1	1	1	1	2	1	3	1	3	1	1	1	1	1	1	1	1	1	1	1	1
221	128	2	1	1	1	1	1	1	1	1	1	1	1	1	1	1	1	1	0	0	0	0	1	1	1	1	1	1	1	0	1	0	2	1	2	0	2	1	1	1	1	1	1	1	1	1	1	1	1
222	127	2	1	1	1	1	1	1	1	1	1	1	1	1	1	1	1	1	0	0	0	0	1	1	1	1	1	1	1	0	1	0	1	1	2	0	2	1	1	1	1	1	1	1	1	1	1	1	1
223	127	2	1	1	1	1	1	1	1	1	1	1	1	1	1	1	1	1	0	0	0	0	1	1	1	1	1	1	1	0	1	0	1	1	2	0	2	1	1	1	1	1	1	1	1	1	1	1	1
224	131	2	1	1	1	1	1	1	1	1	1	1	1	1	1	1	1	1	0	0	0	0	1	1	1	1	1	1	1	0	1	0	2	1	3	1	3	1	1	1	1	1	1	1	1	1	1	1	1
225	137	2	1	1	1	1	1	1	1	1	1	1	1	1	1	1	1	1	1	1	1	1	1	1	1	1	1	1	1	1	1	1	2	1	3	1	3	1	1	1	1	1	1	1	1	1	1	1	1
347	132	2	1	1	1	1	1	1	1	1	1	1	1	1	1	1	1	1	0	0	0	0	1	1	1	1	1	1	1	1	1	1	2	1	3	1	3	1	1	1	1	1	1	1	1	1	1	1	1
348	136	2	1	1	1	1	1	1	1	1	1	1	1	1	1	1	1	1	1	1	1	1	1	1	1	1	1	1	1	1	1	1	2	1	3	1	3	1	1	1	1	1	1	1	1	1	1	1	1
349	127	2	1	1	1	1	1	1	1	1	1	1	1	1	1	1	1	1	0	0	0	0	1	1	1	1	1	1	1	0	0	0	1	0	3	0	3	1	1	1	1	1	1	1	1	1	1	1	1
350	132	2	1	1	1	1	1	1	1	1	1	1	1	1	1	1	1	1	0	0	0	0	1	1	1	1	1	1	1	1	1	1	2	1	3	1	3	1	1	1	1	1	1	1	1	1	1	1	1
351	132	2	1	1	1	1	1	1	1	1	1	1	1	1	1	1	1	1	0	0	0	0	1	1	1	1	1	1	1	1	1	1	2	1	3	1	3	1	1	1	1	1	1	1	1	1	1	1	1
464	135	2	1	1	1	1	1	1	1	1	1	1	1	1	1	1	1	1	1	1	1	1	1	1	1	1	1	1	1	0	1	0	2	1	3	1	3	1	1	1	1	1	1	1	1	1	1	1	1
466	136	2	1	1	1	1	1	1	1	1	1	1	1	1	1	1	1	1	1	1	1	1	1	1	1	1	1	1	1	1	1	1	2	1	3	1	3	1	1	1	1	1	1	1	1	1	1	1	1
467	133	2	1	1	1	1	1	1	1	1	1	1	1	1	1	1	1	1	0	0	0	0	1	1	1	1	1	1	1	1	1	1	2	1	3	1	3	1	1	1	1	1	1	1	1	1	1	1	1
468	137	2	1	1	1	1	1	1	1	1	1	1	1	1	1	1	1	1	1	1	1	1	1	1	1	1	1	1	1	1	1	1	2	1	3	1	3	1	1	1	1	1	1	1	1	1	1	1	1
589	133	2	1	1	1	1	1	1	1	1	1	1	1	1	1	1	1	1	0	0	0	0	1	1	1	1	1	1	1	1	1	1	2	1	3	1	3	1	1	1	1	1	1	1	1	1	1	1	1
591	130	2	1	1	1	1	1	1	1	1	1	1	1	1	1	1	1	1	0	0	0	0	1	1	1	1	1	1	1	0	1	0	2	1	3	1	2	1	1	1	1	1	1	1	1	1	1	1	1
592	134	2	1	1	1	1	1	1	1	1	1	1	1	1	1	1	1	1	1	1	1	1	1	1	1	1	1	1	1	1	1	1	2	1	2	1	2	1	1	1	1	1	1	1	1	1	1	1	1
593	136	2	1	1	1	1	1	1	1	1	1	1	1	1	1	1	1	1	1	1	1	1	1	1	1	1	1	1	1	1	1	1	2	1	3	1	3	1	1	1	1	1	1	1	1	1	1	1	1
782	134	2	1	1	1	1	1	1	1	1	1	1	1	1	1	1	1	1	1	1	1	1	1	1	1	1	1	1	1	0	1	0	2	1	3	1	3	1	1	1	1	1	1	1	1	1	1	1	1
783	126	1	0	1	1	1	1	1	1	1	1	1	1	1	1	1	1	1	0	0	0	0	1	1	2	1	1	1	1	0	1	0	1	1	2	0	2	1	1	1	1	1	1	1	1	1	1	1	1
784	132	2	1	1	1	1	1	1	1	1	1	1	1	1	1	1	1	1	1	1	1	1	1	1	1	1	1	1	1	0	1	0	2	1	3	1	1	1	1	1	1	1	1	1	1	1	1	1	1
785	136	2	1	1	1	1	1	1	1	1	1	1	1	1	1	1	1	1	1	1	1	1	1	1	1	1	1	1	1	1	1	1	2	1	3	1	3	1	1	1	1	1	1	1	1	1	1	1	1
786	127	2	1	1	1	1	1	1	1	1	1	1	1	1	1	1	1	1	0	0	0	0	1	1	1	1	1	1	1	0	1	0	1	1	2	0	2	1	1	1	1	1	1	1	1	1	1	1	1
907	136	2	1	1	1	1	1	1	1	1	1	1	1	1	1	1	1	1	1	1	1	1	1	1	1	1	1	1	1	1	1	1	2	1	3	1	3	1	1	1	1	1	1	1	1	1	1	1	1
908	137	2	1	1	1	1	1	1	1	1	1	1	1	1	1	1	1	1	1	1	1	1	1	1	1	1	1	1	1	1	1	1	2	1	3	1	3	1	1	1	1	1	1	1	1	1	1	1	1
909	137	2	1	1	1	1	1	1	1	1	1	1	1	1	1	1	1	1	1	1	1	1	1	1	1	1	1	1	1	1	1	1	2	1	3	1	3	1	1	1	1	1	1	1	1	1	1	1	1
911	136	2	1	1	1	1	1	1	1	1	1	1	1	1	1	1	1	1	1	1	1	1	1	1	1	1	1	1	1	1	1	1	2	1	3	1	3	1	1	1	1	1	1	1	1	1	1	1	1
1030	131	2	1	1	1	1	1	1	1	1	1	1	1	1	1	1	1	1	0	0	0	0	1	1	1	1	1	1	1	1	1	1	2	1	2	1	2	1	1	1	1	1	1	1	1	1	1	1	1
1032	132	2	1	1	1	1	1	1	1	1	1	1	1	1	1	1	1	1	0	0	0	0	1	1	1	1	1	1	1	1	1	1	2	1	3	1	2	1	1	1	1	1	1	1	1	1	1	1	1
1033	127	2	1	1	1	1	1	1	1	1	1	1	1	1	1	1	1	1	0	0	0	0	1	1	1	1	1	1	1	0	2	0	1	0	2	0	2	1	1	1	1	1	1	1	1	1	1	1	1
1034	126	2	1	1	1	1	1	1	1	1	1	1	1	1	1	1	1	1	0	0	0	0	1	1	1	1	0	1	1	0	1	0	2	1	2	0	2	1	1	1	1	1	1	1	1	1	1	1	1
01139	125	2	1	1	1	1	1	1	1	1	1	1	1	1	1	1	1	1	0	0	0	0	1	1	2	1	1	1	1	0	0	0	1	0	1	0	1	1	1	1	1	1	1	1	1	1	1	1	1
1155	131	2	1	1	1	1	1	1	1	1	1	1	1	1	1	1	1	1	0	0	0	0	1	1	1	1	1	1	1	0	1	0	2	1	3	1	3	1	1	1	1	1	1	1	1	1	1	1	1
1156	127	2	1	1	1	1	1	1	1	1	1	1	1	1	1	1	1	1	0	0	0	0	1	1	1	1	1	1	1	0	1	0	2	1	2	0	2	1	1	1	1	1	1	1	1	1	1	1	1
1157	127	2	1	1	1	1	1	1	1	1	1	1	1	1	1	1	1	1	0	0	0	0	1	1	1	1	1	1	1	0	1	0	1	1	2	0	2	1	1	1	1	1	1	1	1	1	1	1	1
1158	134	2	1	1	1	1	1	1	1	1	1	1	1	1	1	1	1	1	1	1	1	1	1	1	1	1	1	1	1	0	1	0	2	1	3	1	3	1	1	1	1	1	1	1	1	1	1	1	1
1159	127	2	1	1	1	1	1	1	1	1	1	0	0	1	1	1	1	1	0	0	0	0	1	1	1	1	1	1	1	1	1	1	2	1	2	1	1	1	1	1	1	1	1	1	1	1	1	1	1
1309	130	2	1	1	1	1	1	1	1	1	1	1	1	1	1	1	1	1	0	0	0	0	1	1	1	1	1	1	1	0	2	0	1	1	3	1	3	1	1	1	1	1	1	1	1	1	1	1	1
1397	126	2	1	1	1	1	1	1	1	1	1	1	1	1	1	1	1	1	0	0	0	0	1	1	1	1	1	1	1	0	1	0	2	0	2	0	2	1	1	1	1	1	1	1	1	1	1	1	1
1399	132	2	1	1	1	1	1	1	1	1	1	1	1	1	1	1	1	1	0	0	0	0	1	1	1	1	1	1	1	1	1	1	2	1	3	1	3	1	1	1	1	1	1	1	1	1	1	1	1
1400	125	1	1	1	1	1	1	1	1	1	1	1	1	1	1	1	1	1	0	0	0	0	1	1	1	1	1	1	1	1	0	1	1	0	0	0	1	1	1	1	2	1	1	1	2	1	1	1	1
1401	126	2	1	1	1	1	1	1	1	1	1	1	1	1	1	1	1	1	0	0	0	0	1	1	1	1	1	1	1	0	1	0	2	0	2	0	2	1	1	1	1	1	1	1	1	1	1	1	1
1782	127	2	1	1	1	1	1	1	1	1	1	1	1	1	1	1	1	1	0	0	0	0	1	1	1	1	1	1	1	0	1	0	1	1	2	0	2	1	1	1	1	1	1	1	1	1	1	1	1
1783	122	1	1	1	1	1	1	1	1	1	1	1	1	1	1	1	1	1	0	0	0	0	1	1	1	1	1	1	1	0	0	0	1	0	0	0	1	1	1	1	2	1	1	1	2	1	1	1	1
1784	128	2	1	1	1	1	1	1	1	1	1	1	1	1	1	1	1	1	0	0	0	0	1	1	1	1	1	1	1	0	1	0	2	1	2	0	2	1	1	1	1	1	1	1	1	1	1	1	1
1883	127	2	1	1	1	1	1	1	1	1	1	1	1	1	1	1	1	1	0	0	0	0	1	1	2	1	1	1	1	1	0	1	1	0	2	0	2	1	1	1	1	1	1	1	1	1	1	1	1
1884	136	2	1	1	1	1	1	1	1	1	1	1	1	1	1	1	1	1	1	1	1	1	1	1	1	1	1	1	1	1	1	1	2	1	3	1	3	1	1	1	1	1	1	1	1	1	1	1	1
2011	133	2	1	1	1	1	1	1	1	1	1	1	1	1	1	1	1	1	0	0	0	0	1	1	1	1	1	1	1	1	1	1	2	1	3	1	3	1	1	1	1	1	1	1	1	1	1	1	1
2136	120	2	1	1	1	1	1	1	1	1	1	1	1	1	1	1	1	1	0	0	0	0	1	1	1	1	1	1	1	0	0	0	1	1	2	0	2	1	1	0	0	0	1	0	0	0	1	1	1
2137	130	2	1	1	1	1	1	1	1	1	1	1	1	1	1	1	1	1	0	0	0	0	1	1	1	1	1	1	1	1	1	1	2	1	2	0	2	1	1	1	1	1	1	1	1	1	1	1	1
2138	131	2	1	1	1	1	1	1	1	1	1	1	1	1	1	1	1	1	0	0	0	0	1	1	1	1	1	1	1	1	1	1	2	1	2	1	2	1	1	1	1	1	1	1	1	1	1	1	1
2139	130	2	1	1	1	1	1	1	1	1	1	1	1	1	1	1	1	1	0	0	0	0	1	1	1	1	1	1	1	1	1	1	2	1	2	1	2	1	1	1	1	1	1	1	1	1	1	1	1
2140	130	2	1	1	1	1	1	1	1	1	1	1	1	1	1	1	1	1	0	0	0	0	1	1	1	1	1	1	1	1	1	1	2	1	2	1	2	1	1	1	1	1	1	1	1	1	1	1	1
2261	132	2	1	1	1	1	1	1	1	1	1	1	1	1	1	1	1	1	0	0	0	0	1	1	1	1	1	1	1	1	1	1	2	1	3	1	3	1	1	1	1	1	1	1	1	1	1	1	1
2263	137	2	1	1	1	1	1	1	1	1	1	1	1	1	1	1	1	1	1	1	1	1	1	1	1	1	1	1	1	1	1	1	2	1	3	1	3	1	1	1	1	1	1	1	1	1	1	1	1
2386	128	2	1	1	1	1	1	1	1	1	1	1	1	1	1	1	1	1	0	0	0	0	1	1	1	1	1	1	1	0	1	0	2	1	3	1	1	1	1	1	1	1	1	1	1	1	1	1	1
2387	135	2	1	1	1	1	1	1	1	1	1	1	1	1	1	1	1	1	1	1	1	1	1	1	1	1	1	1	1	1	1	1	2	1	3	1	3	1	1	1	1	1	1	1	1	1	1	1	1
2388	127	2	1	1	1	1	1	1	1	1	1	1	1	1	1	1	1	1	0	0	0	0	1	1	1	1	1	1	1	0	1	0	2	1	2	0	2	1	1	1	1	1	1	1	1	1	1	1	1
2389	129	2	1	1	1	1	1	1	1	1	1	1	1	1	1	1	1	1	0	0	0	0	1	1	1	1	1	1	1	1	1	1	2	1	2	0	2	1	1	1	1	1	1	1	1	1	1	1	1
2390	127	2	1	1	1	1	1	1	1	1	1	1	1	1	1	1	1	1	0	0	0	0	1	1	1	1	1	1	1	0	1	0	2	1	2	0	2	1	1	1	1	1	1	1	1	1	1	1	1
2636	122	2	1	1	1	1	1	1	1	1	1	1	1	1	1	1	1	1	0	0	0	0	1	1	1	1	1	1	1	0	0	0	1	1	3	1	1	1	1	1	1	1	1	1	0	0	1	0	0
2637	133	2	1	1	1	1	1	1	1	1	1	1	1	1	1	1	1	1	0	0	0	0	1	1	1	1	1	1	1	1	1	1	2	1	3	1	3	1	1	1	1	1	1	1	1	1	1	1	1
2638	128	2	1	1	1	1	1	1	1	1	1	1	1	1	1	1	1	1	0	0	0	0	1	1	1	1	1	1	1	0	1	0	2	1	2	0	2	1	1	1	1	1	1	1	1	1	1	1	1
2639	132	2	1	1	1	1	1	1	1	1	1	1	1	1	1	1	1	1	0	0	0	0	1	1	1	1	1	1	1	1	1	1	2	1	3	1	3	1	1	1	1	1	1	1	1	1	1	1	1
2640	131	2	1	1	1	1	1	1	1	1	1	1	1	1	1	1	1	1	0	0	0	0	1	1	1	1	1	1	1	1	1	1	2	1	3	1	2	1	1	1	1	1	1	1	1	1	1	1	1
2717	127	2	1	1	1	1	1	1	1	1	1	1	1	1	1	1	1	1	0	0	0	0	1	1	2	1	1	1	1	1	0	1	1	0	2	0	2	1	1	1	1	1	1	1	1	1	1	1	1
2761	132	2	1	1	1	1	1	1	1	1	1	1	1	1	1	1	1	1	0	0	0	0	1	1	1	1	1	1	1	1	1	1	2	1	3	1	3	1	1	1	1	1	1	1	1	1	1	1	1
2762	137	2	1	1	1	1	1	1	1	1	1	1	1	1	1	1	1	1	1	1	1	1	1	1	1	1	1	1	1	1	1	1	2	1	3	1	3	1	1	1	1	1	1	1	1	1	1	1	1
2763	124	2	1	1	1	1	1	1	1	1	1	1	1	1	1	1	1	1	0	0	0	0	1	1	1	1	0	1	1	0	1	0	1	0	1	0	2	1	1	1	1	1	1	1	1	1	1	1	1
2764	124	2	1	1	1	1	1	1	1	1	1	1	1	1	1	1	1	1	0	0	0	0	1	1	1	1	0	1	1	0	1	0	1	0	1	0	2	1	1	1	1	1	1	1	1	1	1	1	1
2765	131	2	1	1	1	1	1	1	1	1	1	1	1	1	1	1	1	1	1	1	1	1	1	1	1	1	1	1	1	1	1	1	2	1	1	0	1	1	1	1	1	1	1	1	1	1	1	1	1
03107	127	2	1	1	1	1	1	1	1	1	1	1	1	1	1	1	1	1	0	0	0	0	1	1	1	1	0	1	1	1	1	1	2	1	2	0	2	1	1	1	1	1	1	1	1	1	1	1	1
04003	131	2	1	1	1	1	1	1	1	1	1	1	1	1	1	1	1	1	0	0	0	0	1	1	1	1	1	1	1	1	1	1	2	1	3	1	3	1	1	1	1	1	1	1	1	1	1	1	1
05043	129	2	1	1	1	1	1	1	1	1	1	1	1	1	1	1	1	1	0	0	0	0	1	1	1	1	0	1	1	1	1	1	2	1	2	1	1	1	1	1	1	1	1	1	1	1	1	1	1
05059	129	2	1	1	1	1	1	1	1	1	1	1	1	1	1	1	1	1	0	0	0	0	1	1	2	1	1	1	1	1	0	1	1	0	2	0	2	1	1	1	1	1	1	1	1	1	1	1	1
05156	132	2	1	1	1	1	1	1	1	1	1	1	1	1	1	1	1	1	0	0	0	0	1	1	1	1	1	1	1	1	1	1	2	1	3	1	3	1	1	1	1	1	1	1	1	1	1	1	1
08068	127	2	1	1	1	1	1	1	1	1	1	1	1	1	1	1	1	1	0	0	0	0	1	1	2	1	1	1	1	1	0	1	1	0	1	0	1	1	1	1	1	1	1	1	1	1	1	1	1
08123	132	2	1	1	1	1	1	1	1	1	1	1	1	1	1	1	1	1	0	0	0	0	1	1	1	1	1	1	1	1	1	1	2	1	3	1	2	1	1	1	1	1	1	1	1	1	1	1	1
09056	129	2	1	1	1	1	1	1	1	1	1	1	1	1	1	1	1	1	0	0	0	0	1	1	2	1	1	1	1	1	1	1	2	0	3	0	3	1	1	1	1	1	1	1	1	1	1	1	1
09057	136	2	1	1	1	1	1	1	1	1	1	1	1	1	1	1	1	1	1	1	1	1	1	1	1	1	1	1	1	1	1	1	2	1	3	1	3	1	1	1	1	1	1	1	1	1	1	1	1
09058	136	2	1	1	1	1	1	1	1	1	1	1	1	1	1	1	1	1	1	1	1	1	1	1	1	1	1	1	1	1	1	1	2	1	3	1	3	1	1	1	1	1	1	1	1	1	1	1	1
09059	137	2	1	1	1	1	1	1	1	1	1	1	1	1	1	1	1	1	1	1	1	1	1	1	1	1	1	1	1	1	1	1	2	1	3	1	3	1	1	1	1	1	1	1	1	1	1	1	1
09060	132	2	1	1	1	1	1	1	1	1	1	1	1	1	1	1	1	1	0	0	0	0	1	1	1	1	1	1	1	1	1	1	2	1	3	1	3	1	1	1	1	1	1	1	1	1	1	1	1
09175	129	2	1	1	1	1	1	1	1	1	1	1	1	1	1	1	1	1	0	0	0	0	1	1	2	1	1	1	1	1	1	1	2	0	3	0	3	1	1	1	1	1	1	1	1	1	1	1	1
13098	134	2	1	1	1	1	1	1	1	1	1	1	1	1	1	1	1	1	1	1	1	1	1	1	1	1	1	1	1	1	1	1	2	1	2	0	2	1	1	1	1	1	1	1	1	1	1	1	1
14057	132	2	1	1	1	1	1	1	1	1	1	1	1	1	1	1	1	1	1	1	1	1	1	1	1	1	1	1	1	0	1	0	2	1	2	0	2	1	1	1	1	1	1	1	1	1	1	1	1
14073	127	2	1	1	1	1	1	1	1	1	1	1	1	1	1	1	1	1	0	0	0	0	1	1	1	1	1	1	1	0	1	0	1	1	2	0	2	1	1	1	1	1	1	1	1	1	1	1	1
14114	128	2	1	1	1	1	1	1	1	1	1	1	1	1	1	1	1	1	0	0	0	0	1	1	1	1	1	1	1	0	1	0	2	1	2	0	2	1	1	1	1	1	1	1	1	1	1	1	1
14185	135	2	1	1	1	1	1	1	1	1	1	1	1	1	1	1	1	1	1	1	1	1	1	1	1	1	1	1	1	0	1	0	2	1	3	1	3	1	1	1	1	1	1	1	1	1	1	1	1
15143	136	2	1	1	1	1	1	1	1	1	1	1	1	1	1	1	1	1	1	1	1	1	1	1	1	1	1	1	1	1	1	1	2	1	3	1	3	1	1	1	1	1	1	1	1	1	1	1	1
17198	136	2	1	1	1	1	1	1	1	1	1	1	1	1	1	1	1	1	1	1	1	1	1	1	1	1	1	1	1	1	1	1	2	1	3	1	3	1	1	1	1	1	1	1	1	1	1	1	1
19147	127	2	1	1	1	1	1	1	1	1	1	1	1	1	1	1	1	1	0	0	0	0	1	1	1	1	1	1	1	0	1	0	1	1	2	0	2	1	1	1	1	1	1	1	1	1	1	1	1
22035	128	2	1	1	1	1	1	1	1	1	1	1	1	1	1	1	1	1	0	0	0	0	1	1	2	1	1	1	1	1	1	1	2	0	2	0	3	1	1	1	1	1	1	1	1	1	1	1	1
22044	128	2	1	1	1	1	1	1	1	1	1	1	1	1	1	1	1	1	0	0	0	0	1	1	1	1	1	1	1	1	1	1	2	1	1	0	1	1	1	1	1	1	1	1	1	1	1	1	1
22113	129	2	1	1	1	1	1	1	1	1	1	1	1	1	1	1	1	1	0	0	0	0	1	1	1	0	1	1	1	0	1	0	2	1	3	1	3	1	1	1	1	1	1	1	1	1	1	1	1
22164	132	2	1	1	1	1	1	1	1	1	1	1	1	1	1	1	1	1	1	1	1	1	1	1	1	1	1	1	1	1	1	1	2	1	1	0	1	1	1	1	1	1	1	1	1	1	1	1	1
23120	134	2	1	1	1	1	1	1	1	1	1	1	1	1	1	1	1	1	1	1	1	1	1	1	1	1	1	1	1	0	1	0	2	1	3	1	2	1	1	1	1	1	1	1	1	1	1	1	1
23121	130	2	1	1	1	1	1	1	1	1	1	1	1	1	1	1	1	1	0	0	0	0	1	1	1	1	1	1	1	1	1	1	2	1	2	0	2	1	1	1	1	1	1	1	1	1	1	1	1
23123	132	2	1	1	1	1	1	1	1	1	1	1	1	1	1	1	1	1	0	0	0	0	1	1	1	1	1	1	1	1	1	1	2	1	3	1	3	1	1	1	1	1	1	1	1	1	1	1	1
24056	130	2	1	1	1	1	1	1	1	1	1	1	1	1	1	1	1	1	0	0	0	0	1	1	1	1	1	1	1	1	1	1	2	1	2	1	1	1	1	1	1	1	1	1	1	1	1	1	1
24057	127	2	1	1	1	1	1	1	1	1	1	1	1	1	1	1	1	1	0	0	0	0	1	1	1	1	1	1	1	0	0	0	1	0	3	0	3	1	1	1	1	1	1	1	1	1	1	1	1
24058	133	2	1	1	1	1	1	1	1	1	1	1	1	1	1	1	1	1	0	0	0	0	1	1	1	1	1	1	1	1	1	1	2	1	3	1	3	1	1	1	1	1	1	1	1	1	1	1	1
24059	129	2	1	1	1	1	1	1	1	1	1	1	1	1	1	1	1	1	0	0	0	0	1	1	1	1	1	1	1	0	1	0	1	1	3	1	3	1	1	1	1	1	1	1	1	1	1	1	1
24060	135	2	1	1	1	1	1	1	1	1	1	1	1	1	1	1	1	1	1	1	1	1	1	1	1	1	1	1	1	1	1	1	2	1	2	1	2	1	1	1	1	1	1	1	1	1	1	1	1
24153	128	2	1	1	1	1	1	1	1	1	1	1	1	1	1	1	1	1	0	0	0	0	1	1	1	1	1	1	1	0	1	0	2	1	2	0	2	1	1	1	1	1	1	1	1	1	1	1	1
24154	130	2	1	1	1	1	1	1	1	1	1	1	1	1	1	1	1	1	0	1	1	1	1	1	1	1	1	1	1	0	1	0	1	1	2	0	2	1	1	1	1	1	1	1	1	1	1	1	1
24155	125	2	1	1	1	1	1	1	1	1	1	1	1	1	1	1	1	1	0	0	0	0	1	1	2	1	1	1	1	0	1	0	0	1	1	0	1	1	1	1	1	1	1	1	1	1	1	1	1
24156	125	2	1	1	1	1	1	1	1	1	1	1	1	1	1	1	1	1	0	0	0	0	1	1	2	1	1	1	1	0	0	0	1	0	1	0	1	1	1	1	1	1	1	1	1	1	1	1	1
24157	129	2	1	1	1	1	1	1	1	1	1	1	1	1	1	1	1	1	0	0	0	0	1	1	1	1	1	1	1	1	1	1	2	1	2	0	2	1	1	1	1	1	1	1	1	1	1	1	1
27109	129	2	1	1	1	1	1	1	1	1	1	1	1	1	1	1	1	1	0	0	0	0	1	1	1	1	1	1	1	0	2	0	1	0	3	0	3	1	1	1	1	1	1	1	1	1	1	1	1
27110	131	2	1	1	1	1	1	1	1	1	1	1	1	1	1	1	1	1	0	0	0	0	1	1	1	1	1	1	1	0	1	0	2	1	3	1	3	1	1	1	1	1	1	1	1	1	1	1	1
27111	129	2	1	1	1	1	1	1	1	1	1	1	1	1	1	1	1	1	0	0	0	0	1	1	1	1	1	1	1	1	1	1	2	1	2	0	2	1	1	1	1	1	1	1	1	1	1	1	1
27112	133	2	1	1	1	1	1	1	1	1	1	1	1	1	1	1	1	1	0	0	0	0	1	1	1	1	1	1	1	1	1	1	2	1	3	1	3	1	1	1	1	1	1	1	1	1	1	1	1
28057	124	2	1	1	1	1	1	1	1	1	1	1	1	1	1	1	1	1	0	0	0	0	1	1	2	1	0	1	1	0	0	0	1	0	1	0	1	1	1	1	1	1	1	1	1	1	1	1	1
28058	137	2	1	1	1	1	1	1	1	1	1	1	1	1	1	1	1	1	1	1	1	1	1	1	1	1	1	1	1	1	1	1	2	1	3	1	3	1	1	1	1	1	1	1	1	1	1	1	1
28059	128	2	1	1	1	1	1	1	1	1	1	1	1	1	1	1	1	1	0	0	0	0	1	1	1	1	1	1	1	0	1	0	2	1	2	0	2	1	1	1	1	1	1	1	1	1	1	1	1
28060	130	2	1	1	1	1	1	1	1	1	1	1	1	1	1	1	1	1	0	0	0	0	1	1	1	1	1	1	1	1	1	1	2	1	2	0	2	1	1	1	1	1	1	1	1	1	1	1	1
29103	128	2	1	1	1	1	1	1	1	1	1	1	1	1	1	1	1	1	0	0	0	0	1	1	1	1	1	1	1	0	1	0	2	1	2	0	2	1	1	1	1	1	1	1	1	1	1	1	1
29104	126	1	0	1	1	1	1	1	1	1	1	1	1	1	1	1	1	1	0	0	0	0	1	1	2	1	1	1	1	0	1	0	1	0	2	1	2	1	1	1	1	1	1	1	1	1	1	1	1
30085	134	2	1	1	1	1	1	1	1	1	1	1	1	1	1	1	1	1	1	1	1	1	1	1	1	1	1	1	1	0	1	0	2	1	3	1	2	1	1	1	1	1	1	1	1	1	1	1	1
30086	130	2	1	1	1	1	1	1	1	1	1	1	1	1	1	1	1	1	0	0	0	0	1	1	1	1	1	1	1	0	1	0	1	1	3	1	3	1	1	1	1	1	1	1	1	1	1	1	1
32101	132	2	1	1	1	1	1	1	1	1	1	1	1	1	1	1	1	1	1	1	1	1	1	1	1	1	1	1	1	0	1	0	2	1	2	1	2	1	1	1	1	1	1	1	1	1	1	1	1
32102	127	2	1	1	1	1	1	1	1	1	1	1	1	1	1	1	1	1	0	0	0	0	1	1	1	1	1	1	1	0	1	0	1	0	3	0	3	1	1	1	1	1	1	1	1	1	1	1	1
32103	128	2	1	1	1	1	1	1	1	1	1	1	1	1	1	1	1	1	0	0	0	0	1	1	1	1	1	1	1	0	1	0	2	1	2	0	2	1	1	1	1	1	1	1	1	1	1	1	1
32104	133	2	1	1	1	1	1	1	1	1	1	1	1	1	1	1	1	1	0	0	0	0	1	1	1	1	1	1	1	1	1	1	2	1	3	1	3	1	1	1	1	1	1	1	1	1	1	1	1
32105	133	2	1	1	1	1	1	1	1	1	1	1	1	1	1	1	1	1	0	0	0	0	1	1	1	1	1	1	1	1	1	1	2	1	3	1	3	1	1	1	1	1	1	1	1	1	1	1	1
32106	137	2	1	1	1	1	1	1	1	1	1	1	1	1	1	1	1	1	1	1	1	1	1	1	1	1	1	1	1	1	1	1	2	1	3	1	3	1	1	1	1	1	1	1	1	1	1	1	1
32107	132	2	1	1	1	1	1	1	1	1	1	1	1	1	1	1	1	1	1	1	1	1	1	1	1	1	1	1	1	0	1	0	2	1	2	1	2	1	1	1	1	1	1	1	1	1	1	1	1
32108	127	2	1	1	1	1	1	1	1	1	1	1	1	1	1	1	1	1	0	0	0	0	1	1	1	1	1	1	1	0	1	0	1	1	2	0	2	1	1	1	1	1	1	1	1	1	1	1	1
32109	129	2	1	1	1	1	1	1	1	1	1	1	1	1	1	1	1	1	0	0	0	0	1	1	1	1	1	1	1	0	1	0	2	1	3	1	2	1	1	1	1	1	1	1	1	1	1	1	1
32110	124	2	1	1	1	1	1	1	1	1	1	1	1	1	1	1	1	1	0	0	0	0	1	1	2	1	0	1	1	0	0	0	1	0	1	0	1	1	1	1	1	1	1	1	1	1	1	1	1
32111	129	2	1	1	1	1	1	1	1	1	1	1	1	1	1	1	1	1	0	0	0	0	1	1	1	1	0	1	1	0	1	0	1	1	3	1	3	1	1	1	1	1	1	1	1	1	1	1	1
33100	137	2	1	1	1	1	1	1	1	1	1	1	1	1	1	1	1	1	1	1	1	1	1	1	1	1	1	1	1	1	1	1	2	1	3	1	3	1	1	1	1	1	1	1	1	1	1	1	1
34056	137	2	1	1	1	1	1	1	1	1	1	1	1	1	1	1	1	1	1	1	1	1	1	1	1	1	1	1	1	1	1	1	2	1	3	1	3	1	1	1	1	1	1	1	1	1	1	1	1
34057	126	2	1	1	1	1	1	1	1	1	1	1	1	1	1	1	1	1	0	0	0	0	1	1	2	1	1	1	1	1	1	1	2	0	2	0	2	1	1	1	1	1	1	1	1	1	1	1	1
34058	128	2	1	1	1	1	1	1	1	1	1	1	1	1	1	1	1	1	0	0	0	0	1	1	1	1	1	1	1	0	1	0	2	1	2	0	2	1	1	1	1	1	1	1	1	1	1	1	1
34155	130	2	1	1	1	1	1	1	1	1	1	1	1	1	1	1	1	1	0	0	0	0	1	1	1	1	1	1	1	1	1	1	2	1	2	1	2	1	1	1	1	1	1	1	1	1	1	1	1
34182	130	2	1	1	1	1	1	1	1	1	1	1	1	1	1	1	1	1	0	0	0	0	1	1	1	1	1	1	1	1	1	1	2	1	2	1	1	1	1	1	1	1	1	1	1	1	1	1	1
34183	129	2	1	1	1	1	1	1	1	1	1	1	1	1	1	1	1	1	0	0	0	0	1	1	1	1	1	1	1	1	1	1	2	1	2	0	2	1	1	1	1	1	1	1	1	1	1	1	1
36129	137	2	1	1	1	1	1	1	1	1	1	1	1	1	1	1	1	1	1	1	1	1	1	1	1	1	1	1	1	1	1	1	2	1	3	1	3	1	1	1	1	1	1	1	1	1	1	1	1
37076	136	2	1	1	1	1	1	1	1	1	1	1	1	1	1	1	1	1	1	1	1	1	1	1	1	1	1	1	1	1	1	1	2	1	3	1	3	1	1	1	1	1	1	1	1	1	1	1	1
37077	131	2	1	1	1	1	1	1	1	1	1	1	1	1	1	1	1	1	1	1	1	1	1	1	1	1	1	1	1	1	1	1	2	1	1	0	1	1	1	1	1	1	1	1	1	1	1	1	1
38127	126	2	1	1	1	1	1	1	1	1	1	1	1	1	1	1	1	1	0	0	0	0	1	1	1	1	1	1	1	0	1	0	1	1	2	0	2	1	1	1	1	1	1	1	1	1	1	1	1
38158	130	2	1	1	1	1	1	1	1	1	1	1	1	1	1	1	1	1	0	0	0	0	1	1	1	1	1	1	1	1	1	1	2	1	2	1	1	1	1	1	1	1	1	1	1	1	1	1	1
38169	130	2	1	1	1	1	1	1	1	1	1	1	1	1	1	1	1	1	0	0	0	0	1	1	1	1	1	1	1	1	1	1	2	1	2	1	1	1	1	1	1	1	1	1	1	1	1	1	1
38191	127	2	1	1	1	1	1	1	1	1	1	1	1	1	1	1	1	1	0	0	0	0	1	1	1	1	1	1	1	0	1	0	2	1	1	1	2	1	1	1	1	1	1	1	1	1	1	1	1
38196	132	2	1	1	1	1	1	1	1	1	1	1	1	1	1	1	1	1	1	1	1	1	1	1	1	1	1	1	1	0	1	0	2	1	2	0	2	1	1	1	1	1	1	1	1	1	1	1	1
42079	136	2	1	1	1	1	1	1	1	1	1	1	1	1	1	1	1	1	1	1	1	1	1	1	1	1	1	1	1	1	1	1	2	1	3	1	3	1	1	1	1	1	1	1	1	1	1	1	1
44104	131	2	1	1	1	1	1	1	1	1	1	1	1	1	1	1	1	1	1	1	1	1	1	1	1	1	1	1	1	0	1	0	2	1	2	0	2	1	1	1	1	1	1	1	1	1	1	1	1
44106	127	2	1	1	1	1	1	1	1	1	1	1	1	1	1	1	1	1	0	0	0	0	1	1	2	1	0	1	1	0	1	0	1	0	2	0	2	1	1	1	1	1	1	1	1	1	1	1	1
44108	125	2	1	1	1	1	1	1	1	1	1	1	1	1	1	1	1	1	0	0	0	0	1	1	2	1	1	1	1	0	0	0	1	0	1	0	1	1	1	1	1	1	1	1	1	1	1	1	1
44109	130	2	1	1	1	1	1	1	1	1	1	1	1	1	1	1	1	1	0	0	0	0	1	1	1	1	1	1	1	1	1	1	2	1	2	1	2	1	1	1	1	1	1	1	1	1	1	1	1
44110	132	2	1	1	1	1	1	1	1	1	1	1	1	1	1	1	1	1	0	0	0	0	1	1	1	1	1	1	1	1	1	1	2	1	3	1	3	1	1	1	1	1	1	1	1	1	1	1	1
46012	136	2	1	1	1	1	1	1	1	1	1	1	1	1	1	1	1	1	1	1	1	1	1	1	1	1	1	1	1	1	1	1	2	1	3	1	3	1	1	1	1	1	1	1	1	1	1	1	1
46013	130	2	1	1	1	1	1	1	1	1	1	1	1	1	1	1	1	1	0	0	0	0	1	1	1	1	1	1	1	1	1	1	2	1	2	1	1	1	1	1	1	1	1	1	1	1	1	1	1
46014	130	2	1	1	1	1	1	1	1	1	1	1	1	1	1	1	1	1	0	0	0	0	1	1	1	1	1	1	1	1	1	1	2	1	2	1	1	1	1	1	1	1	1	1	1	1	1	1	1
47055	133	2	1	1	1	1	1	1	1	1	1	1	1	1	1	1	1	1	0	0	0	0	1	1	1	1	1	1	1	1	1	1	2	1	3	1	3	1	1	1	1	1	1	1	1	1	1	1	1
47094	127	2	1	1	1	1	1	1	1	1	1	1	1	1	1	1	1	1	0	0	0	0	1	1	1	1	1	1	1	0	1	0	1	1	2	0	2	1	1	1	1	1	1	1	1	1	1	1	1
47140	135	2	1	1	1	1	1	1	1	1	1	1	1	1	1	1	1	1	1	1	1	1	1	1	1	1	1	1	1	0	1	0	2	1	3	1	3	1	1	1	1	1	1	1	1	1	1	1	1
48089	128	2	1	1	1	1	1	1	1	1	1	1	1	1	1	1	1	1	0	0	0	0	1	1	1	1	1	1	1	0	1	0	2	1	2	0	2	1	1	1	1	1	1	1	1	1	1	1	1
48090	125	2	1	1	1	1	1	1	1	1	1	1	1	1	1	1	1	1	0	0	0	0	1	1	2	1	1	1	1	0	0	0	1	0	1	0	1	1	1	1	1	1	1	1	1	1	1	1	1
48091	125	2	1	1	1	1	1	1	1	1	1	1	1	1	1	1	1	1	0	0	0	0	1	1	2	1	1	1	1	0	0	0	1	0	1	0	1	1	1	1	1	1	1	1	1	1	1	1	1
50111	131	2	1	1	1	1	1	1	1	1	1	1	1	1	1	1	1	1	1	1	1	1	1	1	1	1	1	1	1	0	1	0	2	1	2	0	2	1	1	1	1	1	1	1	1	1	1	1	1
50112	132	2	1	1	1	1	1	1	1	1	1	1	1	1	1	1	1	1	0	0	0	0	1	1	1	1	1	1	1	1	1	1	2	1	3	1	3	1	1	1	1	1	1	1	1	1	1	1	1
50113	126	1	0	1	1	1	1	1	1	1	1	1	1	1	1	1	1	1	0	0	0	0	1	1	2	1	1	1	1	0	1	0	1	0	2	1	2	1	1	1	1	1	1	1	1	1	1	1	1
50114	127	2	1	1	1	1	1	1	1	1	1	1	1	1	1	1	1	1	0	0	0	0	1	1	1	1	1	1	1	0	2	0	2	0	2	0	2	1	1	1	1	1	1	1	1	1	1	1	1
50117	128	2	1	1	1	1	1	1	1	1	1	1	1	1	1	1	1	1	0	0	0	0	1	1	1	1	1	1	1	0	1	0	2	1	2	0	2	1	1	1	1	1	1	1	1	1	1	1	1
50118	130	2	1	1	1	1	1	1	1	1	1	1	1	1	1	1	1	1	0	0	0	0	1	1	1	1	1	1	1	1	1	1	2	1	2	0	2	1	1	1	1	1	1	1	1	1	1	1	1
50120	134	2	1	1	1	1	1	1	1	1	1	1	1	1	1	1	1	1	1	1	1	1	1	1	1	1	1	1	1	1	1	1	2	1	2	0	2	1	1	1	1	1	1	1	1	1	1	1	1
51074	136	2	1	1	1	1	1	1	1	1	1	1	1	1	1	1	1	1	1	1	1	1	1	1	1	1	1	1	1	1	1	1	2	1	3	1	3	1	1	1	1	1	1	1	1	1	1	1	1
51185	128	2	1	1	1	1	1	1	1	1	1	1	1	1	1	1	1	1	0	0	0	0	1	1	1	1	1	1	1	0	1	0	2	1	2	0	2	1	1	1	1	1	1	1	1	1	1	1	1
51186	130	2	1	1	1	1	1	1	1	1	1	1	1	1	1	1	1	1	0	0	0	0	1	1	1	1	1	1	1	1	1	1	2	1	2	0	2	1	1	1	1	1	1	1	1	1	1	1	1
52192	122	1	1	1	1	1	1	1	1	1	1	1	1	1	1	1	1	1	0	0	0	0	1	1	1	1	1	1	1	1	0	1	1	0	0	0	1	1	1	1	1	1	1	1	1	1	1	1	1
52193	130	2	1	1	1	1	1	1	1	1	1	1	1	1	1	1	1	1	0	0	0	0	1	1	1	1	1	1	1	1	1	1	2	1	2	1	2	1	1	1	1	1	1	1	1	1	1	1	1
57195	133	2	1	1	1	1	1	1	1	1	1	1	1	1	1	1	1	1	0	0	0	0	1	1	1	1	1	1	1	1	1	1	2	1	3	1	3	1	1	1	1	1	1	1	1	1	1	1	1
57196	129	2	1	1	1	1	1	1	1	1	1	1	1	1	1	1	1	1	0	0	0	0	1	1	1	1	1	1	1	1	1	1	2	1	2	0	2	1	1	1	1	1	1	1	1	1	1	1	1
60132	128	2	1	1	1	1	1	1	1	1	1	1	1	1	1	1	1	1	0	0	0	0	1	1	1	1	1	1	1	0	1	0	2	1	2	0	2	1	1	1	1	1	1	1	1	1	1	1	1
61108	129	2	1	1	1	1	1	1	1	1	1	1	1	1	1	1	1	1	0	0	0	0	1	1	1	1	1	1	1	1	1	1	2	1	2	0	2	1	1	1	1	1	1	1	1	1	1	1	1
61109	132	2	1	1	1	1	1	1	1	1	1	1	1	1	1	1	1	1	1	1	1	1	1	1	1	1	1	1	1	0	1	0	2	1	2	1	1	1	1	1	1	1	1	1	1	1	1	1	1
61110	130	2	1	1	1	1	1	1	1	1	1	1	1	1	1	1	1	1	0	0	0	0	1	1	1	1	1	1	1	0	1	0	1	1	3	1	3	1	1	1	1	1	1	1	1	1	1	1	1
61111	126	1	0	1	1	1	1	1	1	1	1	1	1	1	1	1	1	1	0	0	0	0	1	1	2	1	1	1	1	0	1	0	1	0	2	1	2	1	1	1	1	1	1	1	1	1	1	1	1
61112	132	2	1	1	1	1	1	1	1	1	1	1	1	1	1	1	1	1	0	0	0	0	1	1	1	1	1	1	1	1	1	1	2	1	3	1	3	1	1	1	1	1	1	1	1	1	1	1	1
62187	128	2	1	1	1	1	1	1	1	1	1	1	1	1	1	1	1	1	0	0	0	0	1	1	1	1	1	1	1	1	1	1	2	0	2	0	2	1	1	1	1	1	1	1	1	1	1	1	1
62188	125	2	1	1	1	1	1	1	1	1	1	1	1	1	1	1	1	1	0	0	0	0	1	1	2	1	1	1	1	0	0	0	1	0	1	0	1	1	1	1	1	1	1	1	1	1	1	1	1
63083	137	2	1	1	1	1	1	1	1	1	1	1	1	1	1	1	1	1	1	1	1	1	1	1	1	1	1	1	1	1	1	1	2	1	3	1	3	1	1	1	1	1	1	1	1	1	1	1	1
63084	129	2	1	1	1	1	1	1	1	1	1	1	1	1	1	1	1	1	0	0	0	0	1	1	1	1	1	1	1	1	1	1	2	1	2	0	2	1	1	1	1	1	1	1	1	1	1	1	1
65022	137	2	1	1	1	1	1	1	1	1	1	1	1	1	1	1	1	1	1	1	1	1	1	1	1	1	1	1	1	1	1	1	2	1	3	1	3	1	1	1	1	1	1	1	1	1	1	1	1
65026	137	2	1	1	1	1	1	1	1	1	1	1	1	1	1	1	1	1	1	1	1	1	1	1	1	1	1	1	1	1	1	1	2	1	3	1	3	1	1	1	1	1	1	1	1	1	1	1	1
69095	129	2	1	1	1	1	1	1	1	1	1	1	1	1	1	1	1	1	0	0	0	0	1	1	1	1	1	1	1	1	1	1	2	1	2	0	2	1	1	1	1	1	1	1	1	1	1	1	1
69096	126	2	1	1	1	1	1	1	1	1	1	1	1	1	1	1	1	1	0	0	0	0	1	1	1	1	0	1	1	0	1	0	1	0	2	0	3	1	1	1	1	1	1	1	1	1	1	1	1
69097	130	2	1	1	1	1	1	1	1	1	1	1	1	1	1	1	1	1	1	1	1	1	1	1	1	1	1	1	1	0	1	0	2	1	1	1	1	1	1	1	1	1	1	1	1	1	1	1	1
69098	124	2	1	1	1	1	1	1	1	1	1	1	1	1	1	1	1	1	0	0	0	0	1	1	1	1	0	1	1	0	1	0	1	0	1	0	2	1	1	1	1	1	1	1	1	1	1	1	1
69099	130	2	1	1	1	1	1	1	1	1	1	1	1	1	1	1	1	1	0	0	0	0	1	1	1	1	1	1	1	1	1	1	2	1	2	0	2	1	1	1	1	1	1	1	1	1	1	1	1
69106	129	2	1	1	1	1	1	1	1	1	1	1	1	1	1	1	1	1	0	0	0	0	1	1	2	1	1	1	1	0	1	0	1	1	2	1	2	1	1	1	1	1	1	1	1	1	1	1	1
70101	136	2	1	1	1	1	1	1	1	1	1	1	1	1	1	1	1	1	1	1	1	1	1	1	1	1	1	1	1	1	1	1	2	1	3	1	3	1	1	1	1	1	1	1	1	1	1	1	1
70102	121	2	1	1	1	1	1	1	1	1	0	0	0	0	0	0	0	0	0	0	0	0	1	1	1	1	1	1	1	1	1	1	2	1	2	1	1	1	1	1	1	1	1	1	1	1	1	1	1
70103	128	2	1	1	1	1	1	1	1	1	1	1	1	1	1	1	1	1	0	0	0	0	1	1	1	1	1	1	1	0	1	0	2	1	2	0	2	1	1	1	1	1	1	1	1	1	1	1	1
70104	127	2	1	1	1	1	1	1	1	1	1	1	1	1	1	1	1	1	0	0	0	0	1	1	1	1	1	1	1	0	1	0	2	1	2	0	2	1	1	1	1	1	1	1	1	1	1	1	1
71126	132	2	1	1	1	1	1	1	1	1	1	1	1	1	1	1	1	1	0	0	0	0	1	1	1	1	1	1	1	1	1	1	2	1	3	1	3	1	1	1	1	1	1	1	1	1	1	1	1
71127	129	2	1	1	1	1	1	1	1	1	1	1	1	1	1	1	1	1	1	1	1	1	1	1	1	1	1	1	1	0	1	0	2	1	1	0	1	1	1	1	1	1	1	1	1	1	1	1	1
71128	130	2	1	1	1	1	1	1	1	1	1	1	1	1	1	1	1	1	0	0	0	0	1	1	1	1	1	1	1	1	1	1	2	1	2	1	1	1	1	1	1	1	1	1	1	1	1	1	1
GCF_000286435.2	128	2	1	1	1	1	1	1	1	1	1	1	1	1	1	1	1	1	0	0	0	0	1	1	1	1	1	1	1	1	1	2	1	1	2	1	1	1	1	1	1	1	1	1	1	1	1	1	1
GCF_000307755.2	129	2	1	1	1	1	1	1	1	1	1	1	1	1	1	1	1	1	0	0	0	0	1	1	1	1	1	1	1	1	1	2	1	1	3	1	1	1	1	1	1	1	1	1	1	1	1	1	1
GCF_000530115.1	129	2	1	1	1	1	1	1	1	1	1	1	1	1	1	1	1	1	0	0	0	0	1	1	1	1	1	1	1	1	1	2	1	1	2	0	2	1	1	1	1	1	1	1	1	1	1	1	1
GCF_000633515.1	121	1	1	1	1	1	1	1	1	1	1	1	1	1	1	1	1	1	0	0	0	0	1	1	2	1	1	1	1	0	0	0	0	0	0	0	1	1	1	1	2	2	1	1	2	1	1	1	1
GCF_000747035.1	129	2	1	1	1	1	1	1	1	1	1	1	1	1	1	1	1	1	0	0	0	0	1	1	1	1	1	1	1	1	1	2	1	1	3	1	0	1	1	1	1	1	1	1	1	1	1	1	1
GCF_000752335.1	130	2	1	1	1	1	1	1	1	1	1	1	1	1	1	1	1	1	1	1	1	1	1	1	1	1	1	1	1	1	1	1	1	1	0	1	1	1	1	1	1	1	1	1	1	1	1	1	1
GCF_000770295.1	123	2	1	1	1	1	1	1	1	1	1	1	1	1	1	1	1	1	0	0	0	0	1	1	1	1	0	1	1	0	0	1	1	0	1	0	2	1	1	1	1	1	1	1	1	1	1	1	1
GCF_000783955.2	136	2	1	1	1	1	1	1	1	1	1	1	1	1	1	1	1	1	1	1	1	1	1	1	1	1	1	1	1	1	1	2	1	1	3	1	3	1	1	1	1	1	1	1	1	1	1	1	1
GCF_000950365.1	102	1	1	1	0	1	1	0	0	1	1	1	1	1	1	1	1	1	0	0	0	0	1	1	2	1	0	1	1	0	1	0	0	0	2	0	1	0	1	0	2	1	1	1	2	1	1	1	1
GCF_000966695.1	134	2	1	1	1	1	1	1	1	1	1	1	1	1	1	1	1	1	1	1	1	1	1	1	1	1	1	1	1	1	1	2	1	1	2	0	2	1	1	1	1	1	1	1	1	1	1	1	1
GCF_001006565.1	123	2	1	1	1	1	1	1	1	1	1	1	1	1	1	1	1	1	0	0	0	0	1	1	2	1	0	1	1	0	0	1	0	0	1	0	1	1	1	1	1	1	1	1	1	1	1	1	1
GCF_001066005.1	125	2	1	1	1	1	1	1	1	1	1	1	1	1	1	1	1	1	0	0	0	0	1	1	1	1	1	1	1	1	1	0	1	1	2	1	0	1	1	1	1	1	1	1	1	1	1	1	1
GCF_001066745.1	127	2	1	1	1	1	1	1	1	1	1	1	1	1	1	1	1	1	0	0	1	0	1	1	1	1	1	1	1	1	1	1	1	1	1	1	1	1	1	1	1	1	1	1	1	1	1	1	1
GCF_001263435.1	124	2	1	1	1	1	1	1	1	1	1	1	1	1	1	1	1	1	0	0	0	0	1	1	2	1	1	1	1	0	0	1	0	0	1	0	1	1	1	1	1	1	1	1	1	1	1	1	1
GCF_001274995.1	124	2	1	1	1	1	1	1	1	1	1	1	1	1	1	1	1	1	0	0	0	0	1	1	2	1	1	1	1	0	0	1	0	0	1	0	1	1	1	1	1	1	1	1	1	1	1	1	1
GCF_001558895.2	135	2	1	1	1	1	1	1	1	1	1	1	1	1	1	1	1	1	1	1	1	1	1	1	1	1	1	1	1	1	1	2	1	1	3	1	3	1	1	1	1	1	1	1	1	1	1	1	1
GCF_001598895.1	127	2	1	1	1	1	1	1	1	1	1	1	1	1	1	1	1	1	0	0	0	0	1	1	1	1	1	1	1	0	0	2	1	1	2	0	2	1	1	1	1	1	1	1	1	1	1	1	1
GCF_001653675.1	123	2	1	1	1	1	1	1	1	1	1	1	1	1	1	1	1	1	0	0	0	0	1	1	1	1	1	1	1	0	0	2	1	1	2	0	1	1	1	1	1	1	1	1	1	1	1	1	1
GCF_002029935.1	129	2	1	1	1	1	1	1	1	1	1	1	1	1	1	1	1	1	0	0	0	0	1	1	1	1	1	1	1	1	1	2	1	1	2	0	2	1	1	1	1	1	1	1	1	1	1	1	1
GCF_002077675.1	130	2	1	1	1	1	1	1	1	1	1	1	1	1	1	1	1	1	1	1	1	0	1	1	1	1	1	1	1	0	0	2	1	1	2	1	2	1	1	1	1	1	1	1	1	1	1	1	1
GCF_002077705.1	130	2	1	1	1	1	1	1	1	1	1	1	1	1	1	1	1	1	1	1	1	0	1	1	1	1	1	1	1	0	0	2	1	1	2	1	2	1	1	1	1	1	1	1	1	1	1	1	1
GCF_002180575.1	131	2	1	1	1	1	1	1	1	1	1	1	1	1	1	1	1	1	1	1	1	1	1	1	1	1	1	1	1	0	0	2	1	1	3	1	1	1	1	1	1	1	1	1	1	1	1	1	1
GCF_002184465.2	133	2	1	1	1	1	1	1	1	1	1	1	1	1	1	1	1	1	1	1	1	1	1	1	1	1	1	1	1	1	1	2	1	1	2	1	2	1	1	1	1	1	1	1	1	1	1	1	1
GCF_002185325.2	130	2	1	1	1	1	1	1	1	1	1	1	1	1	1	1	1	1	0	0	0	0	1	1	1	1	1	1	1	1	1	2	1	1	2	1	2	1	1	1	1	1	1	1	1	1	1	1	1
GCF_002386305.1	130	2	1	1	1	1	1	1	1	1	1	1	1	1	1	1	1	1	0	0	0	0	1	1	1	1	1	1	1	1	1	2	1	1	2	1	2	1	1	1	1	1	1	1	1	1	1	1	1
GCF_002416605.1	128	2	1	1	1	1	1	1	1	1	1	1	1	1	1	1	1	1	0	0	0	0	1	1	1	1	1	1	1	1	1	2	1	1	2	0	2	1	1	1	1	1	1	1	1	1	1	1	1
GCF_002417235.1	133	2	1	1	1	1	1	1	1	1	1	1	1	1	1	1	1	1	1	1	1	1	1	1	1	1	1	1	1	1	1	1	1	1	3	1	1	1	1	1	1	1	1	1	1	1	1	1	1
GCF_002588265.1	136	2	1	1	1	1	1	1	1	1	1	1	1	1	1	1	1	1	1	1	1	1	1	1	1	1	1	1	1	1	2	2	1	1	3	1	3	1	1	1	1	1	1	1	1	1	1	1	1
GCF_002847885.1	128	2	1	1	1	1	1	1	1	1	1	1	1	1	1	1	1	1	1	1	1	1	1	1	1	1	1	1	1	0	0	2	1	1	1	0	1	1	1	1	1	1	1	1	1	1	1	1	1
GCF_002891475.1	136	2	1	1	1	1	1	1	1	1	1	1	1	1	1	1	1	1	1	1	1	1	1	1	1	1	1	1	1	1	1	2	1	1	3	1	3	1	1	1	1	1	1	1	1	1	1	1	1
GCF_002946575.1	136	2	1	1	1	1	1	1	1	1	1	1	1	1	1	1	1	1	1	1	1	1	1	1	1	1	1	1	1	1	1	2	1	1	3	1	3	1	1	1	1	1	1	1	1	1	1	1	1
GCF_002968775.1	131	2	1	1	1	1	1	1	1	1	1	1	1	1	1	1	1	1	0	0	0	0	1	1	1	1	1	1	1	1	1	2	1	1	3	1	3	1	1	1	1	1	1	1	1	1	1	1	1
GCF_003034205.2	123	2	1	1	1	1	1	1	1	1	1	1	1	1	1	1	1	1	0	0	0	0	1	1	2	1	0	1	1	0	0	0	1	0	1	0	1	1	1	1	1	1	1	1	1	1	1	1	1
GCF_003071325.1	123	2	1	1	1	1	1	1	1	1	1	1	1	1	1	1	1	1	0	0	0	0	1	1	2	1	1	1	1	0	0	0	1	0	1	1	1	1	1	1	1	1	1	1	1	1	1	1	1
GCF_003114875.2	135	2	1	1	1	1	1	1	1	1	1	1	1	1	1	1	1	1	1	1	1	0	1	1	1	1	1	1	1	1	1	2	1	1	3	1	3	1	1	1	1	1	1	1	1	1	1	1	1
GCF_003176395.1	129	2	1	1	1	1	1	1	1	1	1	1	1	1	1	1	1	1	0	0	0	0	1	1	1	1	1	1	1	1	1	2	1	1	3	1	2	1	1	1	1	1	1	1	1	1	1	1	1
GCF_003287815.1	135	2	1	1	1	1	1	1	1	1	1	1	1	1	1	1	1	1	1	1	1	1	1	1	1	1	1	1	1	1	1	2	1	1	3	1	3	1	1	1	1	1	1	1	1	1	1	1	1
GCF_003340585.1	135	2	1	1	1	1	1	1	1	1	1	1	1	1	1	1	1	1	1	1	1	1	1	1	1	1	1	1	1	1	1	2	1	1	3	1	3	1	1	1	1	1	1	1	1	1	1	1	1
GCF_003390295.1	131	2	1	1	1	1	1	1	1	1	1	1	1	1	1	1	1	1	0	0	0	0	1	1	1	1	1	1	1	1	1	2	1	1	3	0	3	1	1	1	1	1	1	1	1	1	1	1	1
GCF_003573445.1	135	2	1	1	1	1	1	1	1	1	1	1	1	1	1	1	1	1	1	1	1	1	1	1	1	1	1	1	1	1	1	2	1	1	3	1	3	1	1	1	1	1	1	1	1	1	1	1	1
GCF_003730795.1	124	2	1	1	1	1	1	1	1	1	1	1	1	1	1	1	1	1	0	0	0	0	1	1	2	1	1	1	1	0	0	1	1	0	1	0	1	1	1	1	1	1	1	1	1	1	1	1	1
GCF_003852695.1	128	2	1	1	1	1	1	1	1	1	1	1	1	1	1	1	1	1	0	0	0	0	1	1	1	1	1	1	1	1	1	2	1	1	2	0	2	1	1	1	1	1	1	1	1	1	1	1	1
GCF_003931985.1	159	2	1	1	1	1	1	1	1	1	1	1	1	1	1	1	1	1	1	1	1	1	1	1	1	1	1	1	1	1	1	2	1	1	2	0	2	2	1	2	2	1	1	1	2	1	1	1	1
GCF_003955965.1	131	2	1	1	1	1	1	1	1	1	1	1	1	1	1	1	1	1	0	0	0	0	1	1	1	1	1	1	1	1	1	2	1	1	3	1	3	1	1	1	1	1	1	1	1	1	1	1	1
GCF_003968785.1	121	2	1	1	1	1	1	1	1	1	1	1	1	1	1	1	1	1	0	0	0	0	1	1	1	1	0	1	1	0	0	0	1	1	1	0	1	1	1	1	1	1	1	1	1	1	1	1	1
GCF_003970205.1	127	2	1	1	1	1	1	1	1	1	1	1	1	1	1	1	1	1	0	0	0	0	1	1	1	1	1	1	1	1	1	2	1	1	1	0	1	1	1	1	1	1	1	1	1	1	1	1	1
GCF_003996855.1	111	2	1	1	1	1	1	1	1	1	0	0	0	0	0	0	0	0	0	0	0	0	1	1	1	1	1	1	1	0	0	1	1	0	1	0	1	1	1	1	1	1	1	1	1	1	1	1	0
GCF_004349695.1	127	2	1	1	1	1	1	1	1	1	1	1	1	1	1	1	1	1	0	0	0	0	1	1	1	1	1	1	1	1	1	1	1	1	1	1	1	1	1	1	1	1	1	1	1	1	1	1	1
GCF_006094455.1	135	2	1	1	1	1	1	1	1	1	1	1	1	1	1	1	1	1	1	1	1	1	1	1	1	1	1	1	1	1	1	2	1	1	3	1	3	1	1	1	1	1	1	1	1	1	1	1	1
GCF_006517665.1	128	2	1	1	1	1	1	1	1	1	1	1	1	1	1	1	1	1	1	1	1	1	1	1	1	1	1	1	1	0	0	2	1	1	2	0	0	1	1	1	1	1	1	1	1	1	1	1	1
GCF_008728955.1	127	2	1	1	1	1	1	1	1	1	1	1	1	1	1	1	1	1	0	0	0	0	1	1	1	1	1	1	1	0	0	2	1	1	2	0	2	1	1	1	1	1	1	1	1	1	1	1	1
GCF_009389505.1	124	2	1	1	1	1	1	1	1	1	1	1	1	1	1	1	1	1	0	0	0	0	1	1	1	1	0	1	1	0	0	1	1	0	1	0	3	1	1	1	1	1	1	1	1	1	1	1	1
GCF_009389515.1	119	2	1	1	1	1	1	1	1	1	1	1	1	1	1	1	1	1	0	0	0	0	1	1	1	1	0	1	1	0	0	1	1	0	1	0	2	1	1	1	1	1	1	1	1	1	1	1	1
GCF_009389535.1	124	2	1	1	1	1	1	1	1	1	1	1	1	1	1	1	1	1	0	0	0	0	1	1	1	1	0	1	1	0	0	1	1	0	1	0	3	1	1	1	1	1	1	1	1	1	1	1	1
GCF_009647855.1	126	2	1	1	1	1	1	1	1	1	1	1	1	1	1	1	1	1	0	0	0	0	1	1	1	1	1	1	1	0	0	1	1	0	3	0	3	1	1	1	1	1	1	1	1	1	1	1	1
GCF_009822245.1	128	2	1	1	1	1	1	1	1	1	1	1	1	1	1	1	1	1	0	0	0	0	1	1	1	1	1	1	1	1	1	2	1	1	2	1	1	1	1	1	1	1	1	1	1	1	1	1	1
GCF_009822545.1	134	2	1	1	1	1	1	1	1	1	1	1	1	1	1	1	1	1	1	1	1	1	1	1	1	1	1	1	1	1	1	2	1	1	1	1	3	1	1	1	1	1	1	1	1	1	1	1	1
GCF_010365245.1	132	2	1	1	1	1	1	1	1	1	1	1	1	1	1	1	1	1	0	0	0	0	1	1	1	1	1	1	1	1	1	2	1	1	3	1	3	1	1	1	1	1	1	1	1	1	1	1	1
GCF_010588235.1	128	2	1	1	1	1	1	1	1	1	1	1	1	1	1	1	1	1	1	1	1	1	1	1	1	1	1	1	1	0	0	2	1	1	1	1	1	1	1	1	1	1	1	1	1	1	1	1	1
GCF_010597625.1	132	2	1	1	1	1	1	1	1	1	1	1	1	1	1	1	1	1	1	1	1	1	1	1	1	1	1	1	1	1	1	2	1	1	1	1	1	1	1	1	1	1	1	1	1	1	1	1	1
GCF_010748915.1	132	2	1	1	1	1	1	1	1	1	1	1	1	1	1	1	1	1	0	0	0	0	1	1	1	1	1	1	1	1	1	2	1	1	3	1	3	1	1	1	1	1	1	1	1	1	1	1	1
GCF_011030145.1	131	2	1	1	1	1	1	1	1	1	1	1	1	1	1	1	1	1	0	0	0	0	1	1	1	1	1	1	1	1	1	2	1	1	3	1	3	1	1	1	1	1	1	1	1	1	1	1	1
GCF_011030225.1	135	2	1	1	1	1	1	1	1	1	1	1	1	1	1	1	1	1	1	1	1	1	1	1	1	1	1	1	1	1	1	2	1	1	3	1	2	1	1	1	1	1	1	1	1	1	1	1	1
GCF_011465095.1	127	2	1	1	1	1	1	1	1	1	1	1	1	1	1	1	1	1	0	0	0	0	1	1	1	1	1	1	1	0	0	2	1	1	2	0	2	1	1	1	1	1	1	1	1	1	1	1	1
GCF_011754435.1	124	2	1	1	1	1	1	1	1	1	1	1	1	1	1	1	1	1	0	0	0	0	1	1	2	1	1	1	1	0	0	1	0	0	1	0	1	1	1	1	1	1	1	1	1	1	1	1	1
GCF_013378135.1	127	2	1	1	1	1	1	1	1	1	1	1	1	1	1	1	1	1	0	0	0	0	1	1	1	1	1	1	1	0	0	2	1	1	2	0	2	1	1	1	1	1	1	1	1	1	1	1	1
GCF_014050605.1	139	2	1	1	1	1	1	1	1	1	1	1	1	1	1	1	1	1	1	1	1	1	1	1	1	1	1	1	1	1	1	2	1	1	3	1	3	1	1	1	1	1	1	1	1	1	1	1	1
GCF_014050615.1	129	2	1	1	1	1	1	1	1	1	1	1	1	1	1	1	1	1	0	0	0	0	1	1	1	1	0	1	1	1	1	1	1	1	3	1	2	1	1	1	1	1	1	1	1	1	1	1	1
GCF_014050625.1	127	2	1	1	1	1	1	1	1	1	1	1	1	1	1	1	1	1	0	0	0	0	1	1	1	1	1	1	1	0	0	2	1	1	2	0	2	1	1	1	1	1	1	1	1	1	1	1	1
GCF_014050635.1	128	2	1	1	1	1	1	1	1	1	1	1	1	1	1	1	1	1	0	0	0	0	1	1	1	1	1	1	1	1	1	2	1	1	2	0	2	1	1	1	1	1	1	1	1	1	1	1	1
GCF_014050645.1	125	2	1	1	1	1	1	1	1	1	1	1	1	1	1	1	1	1	0	0	0	0	1	1	2	1	1	1	1	1	0	1	0	0	1	0	1	1	1	1	1	1	1	1	1	1	1	1	1
GCF_014283905.1	132	2	1	1	1	1	1	1	1	1	1	1	1	1	1	1	1	1	1	1	1	1	1	1	1	1	1	1	1	1	1	2	1	1	3	1	0	1	1	1	1	1	1	1	1	1	1	1	1
GCF_014283915.1	127	2	1	1	1	1	1	1	1	1	1	1	1	1	1	1	1	1	1	1	1	1	1	1	1	1	1	1	1	0	0	1	1	1	1	1	0	1	1	1	1	1	1	1	1	1	1	1	1
GCF_014283925.1	128	2	1	1	1	1	1	1	1	1	1	1	1	1	1	1	1	1	0	0	0	0	1	1	1	1	0	1	1	0	0	1	1	1	3	1	3	1	1	1	1	1	1	1	1	1	1	1	1
GCF_014283965.1	122	1	0	1	1	1	1	1	1	1	1	1	1	1	1	1	1	1	0	0	0	0	1	1	2	1	1	1	1	0	0	1	1	0	2	0	2	1	1	1	1	1	1	1	1	1	1	1	1
GCF_014283975.1	127	2	1	1	1	1	1	1	1	1	1	1	1	1	1	1	1	1	0	0	0	0	1	1	1	1	0	1	1	1	1	2	1	1	2	0	2	1	1	1	1	1	1	1	1	1	1	1	1
GCF_014283995.1	130	2	1	1	1	1	1	1	1	1	1	1	1	1	1	1	1	1	0	0	0	0	1	1	1	1	1	1	1	1	1	2	1	1	2	1	2	1	1	1	1	1	1	1	1	1	1	1	1
GCF_014284025.1	127	2	1	1	1	1	1	1	1	1	1	1	1	1	1	1	1	1	0	0	0	0	1	1	1	1	1	1	1	0	0	2	1	1	2	0	2	1	1	1	1	1	1	1	1	1	1	1	1
GCF_014284045.1	129	2	1	1	1	1	1	1	1	1	1	1	1	1	1	1	1	1	0	0	0	0	1	1	1	1	1	1	1	1	1	2	1	1	2	0	2	1	1	1	1	1	1	1	1	1	1	1	1
GCF_014333515.2	136	2	1	1	1	1	1	1	1	1	1	1	1	1	1	1	1	1	1	1	1	1	1	1	1	1	1	1	1	1	1	2	1	1	3	1	3	1	1	1	1	1	1	1	1	1	1	1	1
GCF_014333575.1	127	2	1	1	1	1	1	1	1	1	1	1	1	1	1	1	1	1	0	0	0	0	1	1	1	1	1	1	1	0	0	1	2	1	1	1	3	1	1	1	1	1	1	1	1	1	1	1	1
GCF_015178935.1	132	2	1	1	1	1	1	1	1	1	1	1	1	1	1	1	1	1	1	1	1	1	1	1	1	1	1	1	1	1	1	2	1	1	2	0	2	1	1	1	1	1	1	1	1	1	1	1	1
GCF_015356515.1	131	2	1	1	1	1	1	1	1	1	1	1	1	1	1	1	1	1	0	0	0	0	1	1	1	1	1	1	1	1	1	2	1	1	3	1	3	1	1	1	1	1	1	1	1	1	1	1	1
GCF_015553785.1	123	1	0	1	1	1	1	1	1	1	1	1	1	1	1	1	1	1	0	0	0	0	1	1	2	1	1	1	1	0	0	1	1	1	1	0	1	1	1	1	1	1	1	1	1	1	1	1	1
GCF_015698325.1	128	2	1	1	1	1	1	1	1	1	1	1	1	1	1	1	1	1	1	1	1	1	1	1	1	1	1	1	1	0	0	2	1	1	1	0	1	1	1	1	1	1	1	1	1	1	1	1	1
GCF_016618235.1	122	2	1	1	1	1	1	1	1	1	1	1	1	1	1	1	1	1	0	0	0	0	1	1	1	1	1	1	1	0	0	1	0	0	1	0	1	1	1	1	1	1	1	1	1	1	1	1	1
GCF_016727445.1	127	2	1	1	1	1	1	1	1	1	1	1	1	1	1	1	1	1	0	0	0	0	1	1	1	1	0	1	1	0	0	2	2	0	2	0	3	1	1	1	1	1	1	1	1	1	1	1	1
GCF_016905845.1	126	2	1	1	1	1	1	1	1	1	1	1	1	1	1	1	1	1	0	0	0	0	1	1	1	1	1	1	1	1	1	2	1	1	2	0	2	1	1	1	1	1	0	1	1	1	1	1	1
GCF_016925135.1	122	2	1	1	1	1	1	1	1	1	1	1	1	1	1	1	1	1	0	0	0	0	1	1	1	1	1	1	1	1	1	1	1	0	2	0	2	1	1	1	1	1	1	1	1	1	1	1	1
GCF_016925175.1	121	2	1	1	1	1	1	1	1	1	1	1	1	1	1	1	1	1	0	0	0	0	1	1	1	1	0	1	1	0	0	0	1	0	2	0	2	1	1	1	1	1	1	1	1	1	1	1	1
GCF_016939515.1	131	2	1	1	1	1	1	1	1	1	1	1	1	1	1	1	1	1	0	0	0	0	1	1	1	1	1	1	1	1	1	2	1	1	3	1	3	1	1	1	1	1	1	1	1	1	1	1	1
GCF_016939575.1	136	2	1	1	1	1	1	1	1	1	1	1	1	1	1	1	1	1	1	1	1	1	1	1	1	1	1	1	1	1	1	2	1	1	3	1	3	1	1	1	1	1	1	1	1	1	1	1	1
GCF_016939635.1	130	2	1	1	1	1	1	1	1	1	1	1	1	1	1	1	1	1	0	0	0	0	1	1	1	1	1	1	1	1	1	2	1	1	3	1	3	1	1	1	1	1	1	1	1	1	1	1	1
GCF_017114545.1	132	2	1	1	1	1	1	1	1	1	1	1	1	1	1	1	1	1	0	0	0	0	1	1	1	1	1	1	1	1	1	2	1	1	3	1	3	1	1	1	1	1	1	1	1	1	1	1	1
GCF_017655285.1	131	2	1	1	1	1	1	1	1	1	1	1	1	1	1	1	1	1	0	0	0	0	1	1	1	1	1	1	1	1	1	2	1	1	3	1	3	1	1	1	1	1	1	1	1	1	1	1	1
GCF_018141465.1	124	2	1	1	1	1	1	1	1	1	1	1	1	1	1	1	1	1	0	0	0	0	1	1	1	1	1	1	1	0	0	1	1	1	2	0	2	1	1	1	1	1	1	1	1	1	1	0	0
GCF_018441705.1	127	2	1	1	1	1	1	1	1	1	1	1	1	1	1	1	1	1	0	0	0	0	1	1	1	1	1	1	1	0	0	2	1	0	3	0	3	1	1	1	1	1	1	1	1	1	1	1	1
GCF_018456225.1	124	2	1	1	1	1	1	1	1	1	1	1	1	1	1	1	1	1	0	0	0	0	1	1	2	1	1	1	1	0	0	1	0	0	1	0	1	1	1	1	1	1	1	1	1	1	1	1	1
GCF_018456265.1	127	2	1	1	1	1	1	1	1	1	1	1	1	1	1	1	1	1	0	0	0	0	1	1	1	1	1	1	1	0	0	2	1	1	2	0	2	1	1	1	1	1	1	1	1	1	1	1	1
GCF_018456285.1	129	2	1	1	1	1	1	1	1	1	1	1	1	1	1	1	1	1	0	0	0	0	1	1	1	1	1	1	1	1	1	2	1	1	2	1	2	1	1	1	1	1	1	1	1	1	1	1	1
GCF_018474505.1	125	2	1	1	1	1	1	1	1	1	1	1	1	1	1	1	1	1	0	0	0	0	1	1	1	1	0	1	1	0	0	1	1	0	2	0	3	1	1	1	1	1	1	1	1	1	1	1	1
GCF_018474525.1	123	2	1	1	1	1	1	1	1	1	1	1	1	1	1	1	1	1	0	0	0	0	1	1	1	1	0	1	1	0	0	1	1	0	1	0	2	1	1	1	1	1	1	1	1	1	1	1	1
GCF_018474545.1	127	2	1	1	1	1	1	1	1	1	1	1	1	1	1	1	1	1	0	0	0	0	1	1	1	1	1	1	1	0	0	2	1	1	2	0	2	1	1	1	1	1	1	1	1	1	1	1	1
GCF_018474565.1	129	2	1	1	1	1	1	1	1	1	1	1	1	1	1	1	1	1	0	0	0	0	1	1	1	1	1	1	1	0	0	2	1	1	3	1	2	1	1	1	1	1	1	1	1	1	1	1	1
GCF_018474585.1	130	2	1	1	1	1	1	1	1	1	1	1	1	1	1	1	1	1	0	0	0	0	1	1	1	1	1	1	1	1	1	2	1	1	2	1	2	1	1	1	1	1	1	1	1	1	1	1	1
GCF_018474605.1	121	2	1	1	1	1	1	1	1	1	0	0	0	0	0	0	0	0	0	0	0	0	1	1	1	1	1	1	1	1	1	2	1	1	2	1	2	1	1	1	1	1	1	1	1	1	1	1	1
GCF_018474625.1	129	2	1	1	1	1	1	1	1	1	1	1	1	1	1	1	1	1	0	0	0	0	1	1	2	1	1	1	1	1	1	2	1	0	2	0	2	1	1	1	1	1	1	1	1	1	1	1	1
GCF_018474645.1	129	2	1	1	1	1	1	1	1	1	1	1	1	1	1	1	1	1	0	0	0	0	1	1	1	1	1	1	1	1	1	2	1	1	2	1	1	1	1	1	1	1	1	1	1	1	1	1	1
GCF_018474655.1	132	2	1	1	1	1	1	1	1	1	1	1	1	1	1	1	1	1	1	1	1	1	1	1	1	1	1	1	1	0	0	2	1	1	3	1	2	1	1	1	1	1	1	1	1	1	1	1	1
GCF_018474685.1	128	2	1	1	1	1	1	1	1	1	1	1	1	1	1	1	1	1	1	1	1	1	1	1	1	1	1	1	1	0	0	2	1	1	1	0	1	1	1	1	1	1	1	1	1	1	1	1	1
GCF_018474695.1	135	2	1	1	1	1	1	1	1	1	1	1	1	1	1	1	1	1	1	1	1	1	1	1	1	1	1	1	1	1	1	2	1	1	3	1	3	1	1	1	1	1	1	1	1	1	1	1	1
GCF_018474715.1	129	2	1	1	1	1	1	1	1	1	1	1	1	1	1	1	1	1	0	0	0	0	1	1	1	1	1	1	1	1	1	2	1	1	2	0	2	1	1	1	1	1	1	1	1	1	1	1	1
GCF_018474745.1	133	2	1	1	1	1	1	1	1	1	1	1	1	1	1	1	1	1	1	1	1	1	1	1	1	1	1	1	1	0	0	2	1	1	3	1	3	1	1	1	1	1	1	1	1	1	1	1	1
GCF_018474755.1	131	2	1	1	1	1	1	1	1	1	1	1	1	1	1	1	1	1	1	1	1	1	1	1	1	1	1	1	1	1	1	2	1	1	2	0	1	1	1	1	1	1	1	1	1	1	1	1	1
GCF_018474785.1	125	2	1	1	1	1	1	1	1	1	1	1	1	1	1	1	1	1	0	0	0	0	1	1	1	1	0	1	1	0	0	1	1	0	2	0	3	1	1	1	1	1	1	1	1	1	1	1	1
GCF_018474805.1	136	2	1	1	1	1	1	1	1	1	1	1	1	1	1	1	1	1	1	1	1	1	1	1	1	1	1	1	1	1	1	2	1	1	3	1	3	1	1	1	1	1	1	1	1	1	1	1	1
GCF_018474825.1	128	2	1	1	1	1	1	1	1	1	1	1	1	1	1	1	1	1	0	0	0	0	1	1	1	1	1	1	1	1	1	2	1	1	2	0	2	1	1	1	1	1	1	1	1	1	1	1	1
GCF_018474845.1	125	2	1	1	1	1	1	1	1	1	1	1	1	1	1	1	1	1	0	0	0	0	1	1	1	1	1	1	1	0	0	2	1	1	1	0	1	1	1	1	1	1	1	1	1	1	1	1	1
GCF_018474865.1	132	2	1	1	1	1	1	1	1	1	1	1	1	1	1	1	1	1	0	0	0	0	1	1	1	1	1	1	1	1	1	2	1	1	3	1	3	1	1	1	1	1	1	1	1	1	1	1	1
GCF_018474885.1	127	2	1	1	1	1	1	1	1	1	1	1	1	1	1	1	1	1	0	0	0	0	1	1	2	1	1	1	1	1	1	2	1	0	3	0	3	1	1	1	1	1	1	1	1	1	1	1	1
GCF_018474895.1	128	2	1	1	1	1	1	1	1	1	1	1	1	1	1	1	1	1	0	0	0	0	1	1	1	1	1	1	1	0	0	2	1	0	3	0	3	1	1	1	1	1	1	1	1	1	1	1	1
GCF_018474925.1	128	2	1	1	1	1	1	1	1	1	1	1	1	1	1	1	1	1	0	0	0	0	1	1	2	1	1	1	1	1	1	2	1	0	3	0	3	1	1	1	1	1	1	1	1	1	1	1	1
GCF_018474945.1	124	1	0	1	1	1	1	1	1	1	1	1	1	1	1	1	1	1	0	0	0	0	1	1	2	1	1	1	1	0	0	1	1	0	2	0	2	1	1	1	1	1	1	1	1	1	1	1	1
GCF_018474965.1	128	2	1	1	1	1	1	1	1	1	1	1	1	1	1	1	1	1	0	0	0	0	1	1	1	1	1	1	1	1	1	1	1	1	2	0	2	1	1	1	1	1	1	1	1	1	1	1	1
GCF_018474985.1	135	2	1	1	1	1	1	1	1	1	1	1	1	1	1	1	1	1	1	1	1	1	1	1	1	1	1	1	1	1	1	2	1	1	3	1	3	1	1	1	1	1	1	1	1	1	1	1	1
GCF_018475005.1	128	2	1	1	1	1	1	1	1	1	1	1	1	1	1	1	1	1	0	0	0	0	1	1	1	1	0	1	1	1	1	2	1	1	2	1	2	1	1	1	1	1	1	1	1	1	1	1	1
GCF_018475025.1	132	2	1	1	1	1	1	1	1	1	1	1	1	1	1	1	1	1	0	0	0	0	1	1	1	1	1	1	1	1	1	2	1	1	3	1	3	1	1	1	1	1	1	1	1	1	1	1	1
GCF_018475045.1	136	2	1	1	1	1	1	1	1	1	1	1	1	1	1	1	1	1	1	1	1	1	1	1	1	1	1	1	1	1	1	2	1	1	3	1	3	1	1	1	1	1	1	1	1	1	1	1	1
GCF_018475065.1	126	2	1	1	1	1	1	1	1	1	1	1	1	1	1	1	1	1	0	0	0	0	1	1	1	1	1	1	1	0	0	0	2	0	3	0	3	1	1	1	1	1	1	1	1	1	1	1	1
GCF_018475085.1	129	2	1	1	1	1	1	1	1	1	1	1	1	1	1	1	1	1	0	0	0	0	1	1	1	1	1	1	1	1	1	2	1	1	2	0	2	1	1	1	1	1	1	1	1	1	1	1	1
GCF_018475105.1	129	2	1	1	1	1	1	1	1	1	1	1	1	1	1	1	1	1	0	0	0	0	1	1	1	1	1	1	1	1	1	2	1	1	2	1	2	1	1	1	1	1	1	1	1	1	1	1	1
GCF_018475125.1	126	2	1	1	1	1	1	1	1	1	1	1	1	1	1	1	1	1	0	0	0	0	1	1	1	1	1	1	1	0	0	1	1	1	2	0	2	1	1	1	1	1	1	1	1	1	1	1	1
GCF_018475135.1	131	2	1	1	1	1	1	1	1	1	1	1	1	1	1	1	1	1	1	1	1	1	1	1	1	1	1	1	1	0	0	2	1	1	3	1	1	1	1	1	1	1	1	1	1	1	1	1	1
GCF_018475165.1	135	2	1	1	1	1	1	1	1	1	1	1	1	1	1	1	1	1	1	1	1	1	1	1	1	1	1	1	1	1	1	2	1	1	3	1	3	1	1	1	1	1	1	1	1	1	1	1	1
GCF_018475185.1	125	2	1	1	1	1	1	1	1	1	1	1	1	1	1	1	1	1	0	0	0	0	1	1	1	1	0	1	1	0	0	1	1	0	2	0	3	1	1	1	1	1	1	1	1	1	1	1	1
GCF_018475205.1	126	2	1	1	1	1	1	1	1	1	1	1	1	1	1	1	1	1	0	0	0	0	1	1	1	1	1	1	1	0	0	1	1	1	2	0	2	1	1	1	1	1	1	1	1	1	1	1	1
GCF_018475225.1	133	2	1	1	1	1	1	1	1	1	1	1	1	1	1	1	1	1	1	1	1	1	1	1	1	1	1	1	1	1	1	2	1	1	2	0	2	1	1	1	1	1	1	1	1	1	1	1	1
GCF_018475235.1	131	2	1	1	1	1	1	1	1	1	1	1	1	1	1	1	1	1	0	0	0	0	1	1	1	1	1	1	1	1	1	2	1	1	3	1	3	1	1	1	1	1	1	1	1	1	1	1	1
GCF_018475245.1	131	2	1	1	1	1	1	1	1	1	1	1	1	1	1	1	1	1	0	0	0	0	1	1	1	1	1	1	1	1	1	2	1	1	3	1	3	1	1	1	1	1	1	1	1	1	1	1	1
GCF_018475285.1	127	2	1	1	1	1	1	1	1	1	1	1	1	1	1	1	1	1	0	0	0	0	1	1	2	1	1	1	1	1	1	1	2	0	2	0	3	1	1	1	1	1	1	1	1	1	1	1	1
GCF_018475305.1	130	2	1	1	1	1	1	1	1	1	1	1	1	1	1	1	1	1	0	0	0	0	1	1	1	1	1	1	1	1	1	2	1	1	2	1	2	1	1	1	1	1	1	1	1	1	1	1	1
GCF_018475325.1	130	2	1	1	1	1	1	1	1	1	1	1	1	1	1	1	1	1	0	0	0	0	1	1	1	1	1	1	1	1	1	2	1	1	2	1	2	1	1	1	1	1	1	1	1	1	1	1	1
GCF_018475345.1	136	2	1	1	1	1	1	1	1	1	1	1	1	1	1	1	1	1	1	1	1	1	1	1	1	1	1	1	1	1	1	2	1	1	3	1	3	1	1	1	1	1	1	1	1	1	1	1	1
GCF_018475355.1	129	2	1	1	1	1	1	1	1	1	1	1	1	1	1	1	1	1	0	0	0	0	1	1	1	1	1	1	1	1	1	2	1	1	2	0	2	1	1	1	1	1	1	1	1	1	1	1	1
GCF_018475385.1	130	2	1	1	1	1	1	1	1	1	1	1	1	1	1	1	1	1	0	0	0	0	1	1	1	1	1	1	1	1	1	2	1	1	2	1	2	1	1	1	1	1	1	1	1	1	1	1	1
GCF_018475405.1	133	2	1	1	1	1	1	1	1	1	1	1	1	1	1	1	1	1	1	1	1	1	1	1	1	1	1	1	1	1	1	2	1	1	2	0	2	1	1	1	1	1	1	1	1	1	1	1	1
GCF_018475425.1	132	2	1	1	1	1	1	1	1	1	1	1	1	1	1	1	1	1	0	0	0	0	1	1	1	1	1	1	1	1	1	2	1	1	3	1	3	1	1	1	1	1	1	1	1	1	1	1	1
GCF_018475445.1	132	2	1	1	1	1	1	1	1	1	1	1	1	1	1	1	1	1	1	1	1	1	1	1	1	1	1	1	1	0	0	2	1	1	3	1	1	1	1	1	1	1	1	1	1	1	1	1	1
GCF_018475465.1	132	2	1	1	1	1	1	1	1	1	1	1	1	1	1	1	1	1	1	1	1	1	1	1	1	1	1	1	1	0	0	2	1	1	3	1	1	1	1	1	1	1	1	1	1	1	1	1	1
GCF_018475485.1	127	2	1	1	1	1	1	1	1	1	1	1	1	1	1	1	1	1	0	0	0	0	1	1	1	1	1	1	1	0	0	2	1	1	2	0	2	1	1	1	1	1	1	1	1	1	1	1	1
GCF_018475505.1	131	2	1	1	1	1	1	1	1	1	1	1	1	1	1	1	1	1	1	1	1	1	1	1	1	1	1	1	1	1	1	2	1	1	1	0	1	1	1	1	1	1	1	1	1	1	1	1	1
GCF_018475525.1	129	2	1	1	1	1	1	1	1	1	1	1	1	1	1	1	1	1	0	0	0	0	1	1	1	1	1	1	1	1	1	2	1	1	2	1	2	1	1	1	1	1	1	1	1	1	1	1	1
GCF_018475545.1	127	2	1	1	1	1	1	1	1	1	1	1	1	1	1	1	1	1	0	0	0	0	1	1	2	1	1	1	1	1	1	2	1	0	3	0	3	1	1	1	1	1	1	1	1	1	1	1	1
GCF_018475565.1	127	2	1	1	1	1	1	1	1	1	1	1	1	1	1	1	1	1	0	0	0	0	1	1	1	1	1	1	1	1	1	1	1	1	2	0	2	1	1	1	1	1	1	1	1	1	1	1	1
GCF_018475585.1	126	2	1	1	1	1	1	1	1	1	1	1	1	1	1	1	1	1	0	0	0	0	1	1	1	1	1	1	1	0	0	0	2	0	3	0	3	1	1	1	1	1	1	1	1	1	1	1	1
GCF_018475595.1	136	2	1	1	1	1	1	1	1	1	1	1	1	1	1	1	1	1	1	1	1	1	1	1	1	1	1	1	1	1	1	2	1	1	3	1	3	1	1	1	1	1	1	1	1	1	1	1	1
GCF_018475645.1	124	2	1	1	1	1	1	1	1	1	1	1	1	1	1	1	1	1	0	0	0	0	1	1	1	1	1	1	1	0	0	1	1	1	2	0	2	1	1	1	1	1	1	1	1	1	1	0	0
GCF_018798965.1	129	2	1	1	1	1	1	1	1	1	1	1	1	1	1	1	1	1	0	0	0	0	1	1	1	1	1	1	1	1	1	1	1	1	2	1	2	1	1	1	1	1	1	1	1	1	1	1	1
GCF_018802405.1	129	2	1	1	1	1	1	1	1	1	1	1	1	1	1	1	1	1	0	0	0	0	1	1	1	1	1	1	1	1	1	2	1	1	2	1	2	1	1	1	1	1	1	1	1	1	1	1	1
GCF_018802425.1	136	2	1	1	1	1	1	1	1	1	1	1	1	1	1	1	1	1	1	1	1	1	1	1	1	1	1	1	1	1	1	2	1	1	3	1	3	1	1	1	1	1	1	1	1	1	1	1	1
GCF_018802445.1	134	2	1	1	1	1	1	1	1	1	1	1	1	1	1	1	1	1	1	1	1	1	1	1	1	1	1	1	1	0	0	2	1	1	3	1	3	1	1	1	1	1	1	1	1	1	1	1	1
GCF_018802465.1	134	2	1	1	1	1	1	1	1	1	1	1	1	1	1	1	1	1	1	1	1	1	1	1	1	1	1	1	1	0	0	2	1	1	3	1	3	1	1	1	1	1	1	1	1	1	1	1	1
GCF_018802485.1	127	2	1	1	1	1	1	1	1	1	1	1	1	1	1	1	1	1	0	0	0	0	1	1	2	1	1	1	1	1	1	2	1	0	3	0	3	1	1	1	1	1	1	1	1	1	1	1	1
GCF_018802505.1	127	2	1	1	1	1	1	1	1	1	1	1	1	1	1	1	1	1	0	0	0	0	1	1	1	1	1	1	1	0	0	2	1	1	2	0	2	1	1	1	1	1	1	1	1	1	1	1	1
GCF_018802525.1	128	2	1	1	1	1	1	1	1	1	1	1	1	1	1	1	1	1	0	0	0	0	1	1	1	1	1	1	1	0	0	2	2	0	3	0	3	1	1	1	1	1	1	1	1	1	1	1	1
GCF_018802545.1	131	2	1	1	1	1	1	1	1	1	1	1	1	1	1	1	1	1	1	1	1	1	1	1	1	1	1	1	1	1	1	2	1	1	1	0	1	1	1	1	1	1	1	1	1	1	1	1	1
GCF_018802565.1	132	2	1	1	1	1	1	1	1	1	1	1	1	1	1	1	1	1	0	0	0	0	1	1	1	1	1	1	1	1	1	2	1	1	3	1	3	1	1	1	1	1	1	1	1	1	1	1	1
GCF_018802585.1	129	2	1	1	1	1	1	1	1	1	1	1	1	1	1	1	1	1	0	0	0	0	1	1	1	1	1	1	1	1	1	2	1	1	2	1	2	1	1	1	1	1	1	1	1	1	1	1	1
GCF_019052875.1	133	2	1	1	1	1	1	1	1	1	1	1	1	1	1	1	1	1	1	1	1	1	1	1	1	1	1	1	1	1	1	2	1	1	3	1	1	1	1	1	1	1	1	1	1	1	1	1	1
GCF_019242835.1	117	2	1	1	1	1	1	1	1	1	1	1	1	1	1	1	1	1	0	0	0	0	1	1	2	1	0	1	1	0	0	0	1	0	1	0	1	1	1	0	0	0	1	0	0	0	1	1	1
GCF_019242955.1	123	2	1	1	1	1	1	1	1	1	1	1	1	1	1	1	1	1	0	0	0	0	1	1	2	1	0	1	1	0	0	1	0	0	1	0	1	1	1	1	1	1	1	1	1	1	1	1	1
GCF_019243055.1	122	2	1	1	1	1	1	1	1	1	1	1	1	1	1	1	1	1	0	0	0	0	1	1	2	1	0	1	1	0	0	0	1	0	1	0	1	1	1	1	1	1	1	1	1	1	1	1	1
GCF_019243165.1	129	2	1	1	1	1	1	1	1	1	1	1	1	1	1	1	1	1	0	0	0	0	1	1	2	1	1	1	1	0	0	1	0	1	3	0	3	1	1	1	1	1	1	1	1	1	1	1	1
GCF_019243235.1	122	2	1	1	1	1	1	1	1	1	1	1	1	1	1	1	1	1	0	0	0	0	1	1	2	1	0	1	1	0	0	0	1	0	1	0	1	1	1	1	1	1	1	1	1	1	1	1	1
GCF_019243335.1	123	2	1	1	1	1	1	1	1	1	1	1	1	1	1	1	1	1	0	0	0	0	1	1	2	1	0	1	1	0	0	0	1	0	1	0	1	1	1	1	1	1	1	1	1	1	1	1	1
GCF_019243435.1	123	2	1	1	1	1	1	1	1	1	1	1	1	1	1	1	1	1	0	0	0	0	1	1	2	1	0	1	1	0	0	0	1	0	1	0	1	1	1	1	1	1	1	1	1	1	1	1	1
GCF_019243485.1	123	2	1	1	1	1	1	1	1	1	1	1	1	1	1	1	1	1	0	0	0	0	1	1	2	1	0	1	1	0	0	0	1	0	1	0	1	1	1	1	1	1	1	1	1	1	1	1	1
GCF_019243605.1	122	2	0	1	1	1	1	1	1	1	1	1	1	1	1	1	1	1	0	0	0	0	1	1	2	1	0	1	1	0	0	0	1	0	1	0	1	1	1	1	1	1	1	1	1	1	1	1	1
GCF_019243695.1	124	2	1	1	1	1	1	1	1	1	1	1	1	1	1	1	1	1	0	0	0	0	1	1	2	1	1	1	1	0	0	0	1	0	1	0	1	1	1	1	1	1	1	1	1	1	1	1	1
GCF_019243775.1	126	2	1	1	1	1	1	1	1	1	1	1	1	1	1	1	1	1	0	0	0	0	1	1	1	1	1	1	1	0	0	1	1	1	2	0	2	1	1	1	1	1	1	1	1	1	1	1	1
GCF_019351555.1	133	2	1	1	1	1	1	1	1	1	1	1	1	1	1	1	1	1	1	1	1	1	1	1	1	1	0	1	1	1	1	2	1	1	2	1	2	1	1	1	1	1	1	1	1	1	1	1	1
GCF_019402645.1	112	2	1	1	1	1	1	1	1	1	1	1	1	1	1	1	1	1	0	0	0	0	1	1	1	1	1	1	1	1	1	0	0	0	0	0	0	1	0	1	1	1	0	1	1	1	1	1	1
GCF_019656395.1	125	2	1	1	1	1	1	1	1	1	1	1	1	1	1	1	1	1	0	0	0	0	1	1	1	1	0	1	1	0	0	1	1	0	2	0	3	1	1	1	1	1	1	1	1	1	1	1	1
GCF_019656415.1	126	2	1	1	1	1	1	1	1	1	1	1	1	1	1	1	1	1	0	0	0	0	1	1	1	1	0	1	1	0	0	1	1	0	3	0	3	1	1	1	1	1	1	1	1	1	1	1	1
GCF_019656435.1	125	2	1	1	1	1	1	1	1	1	1	1	1	1	1	1	1	1	0	0	0	0	1	1	1	1	0	1	1	0	0	1	1	0	2	0	3	1	1	1	1	1	1	1	1	1	1	1	1
GCF_019733115.1	129	2	1	1	1	1	1	1	1	1	1	1	1	1	1	1	1	1	0	0	0	0	1	1	1	1	1	1	1	1	1	2	1	1	2	0	2	1	1	1	1	1	1	1	1	1	1	1	1
GCF_019733215.1	129	2	1	1	1	1	1	1	1	1	1	1	1	1	1	1	1	1	0	0	0	0	1	1	1	1	1	1	1	1	1	2	1	1	2	0	2	1	1	1	1	1	1	1	1	1	1	1	1
GCF_020790175.1	126	2	1	1	1	1	1	1	1	1	1	1	1	1	1	1	1	1	0	0	0	0	1	1	1	1	1	1	1	0	0	2	1	1	2	0	2	1	1	1	1	1	1	1	1	1	1	1	1
GCF_020911745.1	126	2	1	1	1	1	1	1	1	1	1	1	1	1	1	1	1	1	0	0	0	0	1	1	2	1	0	1	1	0	0	1	1	0	2	0	2	1	1	1	1	1	1	1	1	1	1	1	1
GCF_021460795.1	126	2	1	1	1	1	1	1	1	1	1	1	1	1	1	1	1	1	0	0	0	0	1	1	1	1	1	1	1	1	1	2	1	1	2	0	2	1	1	1	1	1	1	1	1	1	1	1	1
GCF_022369415.1	132	2	1	1	1	1	1	1	1	1	1	1	1	1	1	1	1	1	0	0	0	0	1	1	1	1	1	1	1	1	1	2	1	1	3	1	3	1	1	1	1	1	1	1	1	1	1	1	1
GCF_024917155.1	132	2	1	1	1	1	1	1	1	1	1	1	1	1	1	1	1	1	0	0	0	0	1	1	1	1	1	1	1	1	1	2	1	1	3	1	3	1	1	1	1	1	1	1	1	1	1	1	1
GCF_025149705.1	129	2	1	1	1	1	1	1	1	1	1	1	1	1	1	1	1	1	0	0	0	0	1	1	1	1	1	1	1	1	1	2	1	1	2	0	2	1	1	1	1	1	1	1	1	1	1	1	1
GCF_025175005.1	128	2	1	1	1	1	1	1	1	1	1	1	1	1	1	1	1	1	0	0	0	0	1	1	2	1	1	1	1	1	1	2	1	0	3	0	3	1	1	1	1	1	1	1	1	1	1	1	1
GCF_025176565.1	124	2	1	1	1	1	1	1	1	1	1	1	1	1	1	1	1	1	0	0	0	0	1	1	2	1	1	1	1	0	0	1	0	0	1	0	1	1	1	1	1	1	1	1	1	1	1	1	1
GCF_025536235.1	121	1	1	1	1	1	1	1	1	1	1	1	1	1	1	1	1	1	0	0	0	0	1	1	1	1	1	1	1	0	0	1	0	0	0	0	1	1	1	1	2	1	1	1	2	1	1	1	1
GCF_025536335.1	123	1	1	1	1	1	1	1	1	1	1	1	1	1	1	1	1	1	0	0	0	0	1	1	1	1	1	1	1	1	1	1	0	0	0	0	1	1	1	1	2	1	1	1	2	1	1	1	1
GCF_025536355.1	120	1	1	1	1	1	1	1	1	1	1	1	1	1	1	1	1	1	0	0	0	0	1	1	1	1	1	1	1	0	0	1	0	0	0	0	1	1	1	1	2	1	1	1	2	1	1	1	1
GCF_025536375.1	123	1	1	1	1	1	1	1	1	1	1	1	1	1	1	1	1	1	0	0	0	0	1	1	1	1	1	1	1	1	1	1	0	0	0	0	1	1	1	1	2	1	1	1	2	1	1	1	1
GCF_025536615.1	122	1	1	1	1	1	1	1	1	1	1	1	1	1	1	1	1	1	0	0	0	0	1	1	1	1	1	1	1	0	0	1	0	0	0	0	1	1	1	1	2	1	1	1	2	1	1	1	1
GCF_025544695.1	121	1	1	1	1	1	1	1	1	1	1	1	1	1	1	1	1	1	0	0	0	0	1	1	1	1	1	1	1	0	0	1	0	0	0	0	1	1	1	1	2	1	1	1	2	1	1	1	1
GCF_025544775.1	122	2	1	1	1	1	1	1	1	1	1	1	1	1	1	1	1	1	0	0	0	0	1	1	1	1	0	1	1	0	0	1	1	0	1	0	1	1	1	1	1	1	1	1	1	1	1	1	1
GCF_025544815.1	124	2	1	1	1	1	1	1	1	1	1	1	1	1	1	1	1	1	0	0	0	0	1	1	1	1	1	1	1	0	0	0	1	0	2	0	2	1	1	1	1	1	1	1	1	1	1	1	1
GCF_026009495.1	123	2	1	1	1	1	1	1	1	1	1	1	1	1	1	1	1	1	0	0	0	0	1	1	2	1	1	1	1	0	0	1	0	0	1	0	1	1	1	1	1	1	1	1	1	1	1	1	1
GCF_026229025.1	126	2	1	1	1	1	1	1	1	1	1	1	1	1	1	1	1	1	0	0	0	0	1	1	1	1	1	1	1	0	0	2	1	1	2	0	2	1	1	1	1	1	1	1	1	1	1	1	1
GCF_026341575.1	128	2	1	1	1	1	1	1	1	1	1	1	1	1	1	1	1	1	0	0	0	0	1	1	1	1	1	1	1	0	0	2	1	1	2	1	2	1	1	1	1	1	1	1	1	1	1	1	1
GCF_026627725.1	124	2	1	1	1	1	1	1	1	1	1	1	1	1	1	1	1	1	0	0	0	0	1	1	2	1	1	1	1	0	0	1	0	0	1	0	1	1	1	1	1	1	1	1	1	1	1	1	1
GCF_028620515.1	124	2	1	1	1	1	1	1	1	1	1	1	1	1	1	1	1	1	0	0	0	0	1	1	2	1	1	1	1	0	0	0	1	0	1	0	1	1	1	1	1	1	1	1	1	1	1	1	1
GCF_028748085.1	126	2	1	1	1	1	1	1	1	1	1	1	1	1	1	1	1	1	0	0	0	0	1	1	2	1	1	1	1	1	1	1	0	0	0	0	1	1	1	1	2	1	1	1	2	1	1	1	1
GCF_028867915.1	133	2	1	1	1	1	1	1	1	1	1	1	1	1	1	1	1	1	1	1	1	1	1	1	1	1	1	1	1	1	1	2	1	1	2	0	2	1	1	1	1	1	1	1	1	1	1	1	1
GCF_029237325.1	124	2	1	1	1	1	1	1	1	1	1	1	1	1	1	1	1	1	0	0	0	0	1	1	2	1	1	1	1	0	0	1	0	0	1	0	1	1	1	1	1	1	1	1	1	1	1	1	1
GCF_030056175.1	128	2	1	1	1	1	1	1	1	1	1	1	1	1	1	1	1	1	1	1	1	1	1	1	1	1	1	1	1	0	0	2	1	1	1	0	1	1	1	1	1	1	1	1	1	1	1	1	1
GCF_030127185.1	128	2	1	1	1	1	1	1	1	1	1	1	1	1	1	1	1	1	0	0	0	0	1	1	1	1	1	1	1	1	1	2	1	1	2	0	2	1	1	1	1	1	1	1	1	1	1	1	1
GCF_030164825.1	135	2	1	1	1	1	1	1	1	1	1	1	1	1	1	1	1	1	1	1	1	1	1	1	1	1	1	1	1	1	1	2	1	1	3	1	3	1	1	1	1	1	1	1	1	1	1	1	1
GCF_030177045.1	135	2	1	1	1	1	1	1	1	1	1	1	1	1	1	1	1	1	1	1	1	1	1	1	1	1	1	1	1	1	1	2	1	1	3	1	3	1	1	1	1	1	1	1	1	1	1	1	1
GCF_900142745.1	126	2	1	1	1	1	1	1	1	1	1	1	1	1	1	1	1	1	0	0	0	0	1	1	2	1	1	1	1	1	1	0	1	0	1	0	1	1	1	1	1	1	1	1	1	1	1	1	1
GCF_900453135.1	133	2	1	1	1	1	1	1	1	1	1	1	1	1	1	1	1	1	1	1	1	1	1	1	1	1	1	1	1	1	1	1	1	1	3	1	2	1	1	1	1	1	1	1	1	1	1	1	1
GCF_900453145.1	123	2	1	1	1	1	1	1	1	1	1	1	1	1	1	1	1	1	0	0	0	0	1	1	2	1	0	1	1	0	0	1	0	0	1	0	1	1	1	1	1	1	1	1	1	1	1	1	1
GCF_900453165.1	131	2	1	1	1	1	1	1	1	1	1	0	0	1	1	1	1	1	1	1	1	1	1	1	1	1	1	1	1	1	1	2	1	1	2	0	2	1	1	1	1	1	1	1	1	1	1	1	1
GCF_900453195.1	131	2	1	1	1	1	1	1	1	1	1	1	1	1	1	1	1	1	1	1	1	1	1	1	1	1	1	1	1	0	0	2	1	1	2	0	2	1	1	1	1	1	1	1	1	1	1	1	1
GCF_900478755.1	135	2	1	1	1	1	1	1	1	1	1	1	1	1	1	1	1	1	1	1	1	1	1	1	1	1	1	1	1	1	1	2	1	1	3	1	3	1	1	1	1	1	1	1	1	1	1	1	1
GCF_900635025.1	125	2	1	1	1	1	1	1	1	1	1	1	1	1	1	1	1	1	0	0	0	0	1	1	1	1	1	1	1	0	0	1	1	1	2	0	2	1	1	1	1	1	1	1	1	1	1	1	1
GCF_902387785.1	124	2	1	1	1	1	1	1	1	1	1	1	1	1	1	1	1	1	0	0	0	0	1	1	2	1	1	1	1	0	0	1	0	0	1	0	1	1	1	1	1	1	1	1	1	1	1	1	1
GCF_902387845.1	135	2	1	1	1	1	1	1	1	1	1	1	1	1	1	1	1	1	1	1	1	1	1	1	1	1	1	1	1	1	1	2	1	1	3	1	3	1	1	1	1	1	1	1	1	1	1	1	1
GCF_949789215.1	123	2	1	1	1	1	1	1	1	1	1	1	1	1	1	1	1	1	0	0	0	0	1	1	2	1	0	1	1	0	0	1	0	0	1	0	1	1	1	1	1	1	1	1	1	1	1	1	1
The number below the gene represents the number of virulence genes carried by the corresponding strain
[truncated: 85 more columns]

## Sheet: Table S4
Table S4. The molecular epidemiology among the Morganella morganiicollected in various geographic location in this study
Category		Central China (n = 38)	Eastern China (n = 27)	Northeastern China (n = 26)	Northern China (n = 35)	Northwestern China (n = 16)	Southern China (n = 25)	Southwestern China (n = 39)
Number of genes carried	Number of antimicrobial resistance genes	6.36842	4.96296	7.15385	5.62857	7.0625	4	5.5641
	Number of virulence-related genes	130.868	129.963	130.962	131.629	129.438	130.68	129.103
	Number of mobile genetic elements	16.3684	15.963	17.6154	15.7714	15.1875	14.6	16
The proportion of Sequence cluster	SC1	0.0526316	0.037037	0.0384615	0.0571429	0.125	0	0.0512821
	SC2	0	0	0	0	0.0625	0	0.0512821
	SC3	0	0	0	0.0285714	0	0.04	0.025641
	SC4	0	0.037037	0.0769231	0	0	0.04	0
	SC5	0.0526316	0	0.0384615	0.0285714	0	0	0.025641
	SC6	0.0789474	0.0740741	0.0384615	0	0	0	0.025641
	SC7	0	0	0.0769231	0	0	0	0.0512821
	SC8	0.131579	0.37037	0.269231	0.142857	0.0625	0.16	0.128205
	SC9	0.105263	0.037037	0.0769231	0.114286	0	0.04	0.0512821
	SC10	0.131579	0.148148	0.153846	0.0857143	0.1875	0.36	0.128205
	SC11	0.210526	0.148148	0.0769231	0.228571	0.3125	0.2	0.230769
	SC12	0.236842	0.148148	0.153846	0.314286	0.25	0.16	0.230769
* represented a P-value of < 0.05

## Sheet: Table S5
Table S5. The unique genes specific to the M. chanii genospecies and their annotations against the M. sibonii genospecies
Query	COG_category	Description	Preferred_name
BKIKFFPF_00301	-	-	-
BKIKFFPF_00302	-	-	-
BKIKFFPF_00372	S	beta-lactamase activity	-
BKIKFFPF_00393	MU	outer membrane autotransporter barrel domain protein	icsA_5
BKIKFFPF_00419	-	-	-
BKIKFFPF_00452	M	Required for optimal acid stress protection. Exhibits a chaperone-like activity only at low pH by suppressing non- specifically the aggregation of denaturated periplasmic proteins	hdeA
BKIKFFPF_00453	S	Fusaric acid resistance protein-like	-
BKIKFFPF_00476	Q	arylamine N-acetyltransferase activity	nat
BKIKFFPF_00579	S	beta-lactamase activity	ybeQ
BKIKFFPF_00613	NU	cell adhesion	yfcQ
BKIKFFPF_00633	P	Belongs to the Dps family	-
BKIKFFPF_00840	KLT	serine threonine protein kinase	ospG
BKIKFFPF_01003	S	silverDB	-
BKIKFFPF_01005	C	Belongs to the prokaryotic molybdopterin-containing oxidoreductase family	ttrA
BKIKFFPF_01045	P	Thiosulfate transporter subunit	cysP
BKIKFFPF_01083	T	COG2204 Response regulator containing CheY-like receiver, AAA-type ATPase, and DNA-binding domains	yfhA
BKIKFFPF_01099	EG	Permeases of the drug metabolite transporter (DMT) superfamily	rhaT
BKIKFFPF_01112	S	Type VI secretion, EvfE, EvfF, ImpA, BimE, VC_A0119, VasJ	vasJ
BKIKFFPF_01114	S	protein conserved in bacteria	-
BKIKFFPF_01118	S	Abortive infection protein	yprA
BKIKFFPF_01140	L	AAA domain	-
BKIKFFPF_01166	S	Family of unknown function (DUF5339)	-
BKIKFFPF_01179	K	LysR substrate binding domain	-
BKIKFFPF_01191	NU	Involved in the regulation of fimbriae length and mediates adhesion of type 1 fimbriae	fimH
BKIKFFPF_01197	NT	chemotaxis, protein	-
BKIKFFPF_01210	S	Psort location CytoplasmicMembrane, score 9.46	yhaH
BKIKFFPF_01211	M	glycosyl transferase group 1	wabK
BKIKFFPF_01212	K	Helix-turn-helix domain	-
BKIKFFPF_01269	P	Formate nitrite	focA
BKIKFFPF_01272	M	Anthrax toxin LF subunit	exoY
BKIKFFPF_01274	L	ATPase related to the helicase subunit of the Holliday junction resolvase	rarA
BKIKFFPF_01426	CG	2-oxoglutarate dehydrogenase N-terminus	-
BKIKFFPF_01444	-	-	-
BKIKFFPF_01450	I	Protein of unknown function (DUF1460)	-
BKIKFFPF_01451	M	COG0791 Cell wall-associated hydrolases (invasion-associated proteins)	-
BKIKFFPF_01454	U	Secretion system apparatus protein ssaU	ssaU
BKIKFFPF_01455	U	type iii secretion	epaR
BKIKFFPF_01456	U	Bacterial export proteins, family 3	ssaS
BKIKFFPF_01457	U	Type III secretion apparatus protein, YscR HrcR family	epaP
BKIKFFPF_01458	NU	type iii secretion	ssaQ
BKIKFFPF_01459	-	-	-
BKIKFFPF_01461	NU	Type III secretion system	ssaN
BKIKFFPF_01462	U	Secretion system apparatus protein ssaV	ssaV
BKIKFFPF_01463	-	-	ssaM
BKIKFFPF_01464	S	type iii secretion	ssaL
BKIKFFPF_01465	NU	bacterial-type flagellum organization	ssaK
BKIKFFPF_01467	M	Lipoprotein	ssaJ
BKIKFFPF_01468	-	-	-
BKIKFFPF_01469	S	Protein of unknown function (DUF1039)	-
BKIKFFPF_01470	S	member of a type III secretion system involved in the survival and replication of Salmonella in a host cell	ssaG
BKIKFFPF_01471	-	-	sseG
BKIKFFPF_01473	NU	Tetratricopeptide repeat	-
BKIKFFPF_01474	S	Pathogenicity island 2 effector protein SseE	sseE
BKIKFFPF_01476	S	Secretion system effector C (SseC) like family	sseC
BKIKFFPF_01477	S	Mediates coordination of peptidoglycan synthesis and outer membrane constriction during cell division	sscA
BKIKFFPF_01478	S	EspA-like secreted protein	sseB
BKIKFFPF_01479	S	Type III secretion system, cytoplasmic E component of needle	ssaE
BKIKFFPF_01480	S	Type III secretion	ssaD
BKIKFFPF_01481	NU	Type III secretion	invG
BKIKFFPF_01482	-	-	spiC
BKIKFFPF_01483	T	to Multi-sensor hybrid histidine kinase of Yersinia UniRef RepID B1JNK1_YERPY	ssrA
BKIKFFPF_01484	KT	to EsrB of Enterobacteriaceae UniRef RepID B4A0M6_SALNE	ssrB
BKIKFFPF_01486	S	Invasion protein B family	-
BKIKFFPF_01490	G	Belongs to the metallo-dependent hydrolases superfamily. NagA family	nagA
BKIKFFPF_01518	L	Protein of unknown function (DUF1722)	ybgA
BKIKFFPF_01582	-	-	-
BKIKFFPF_01590	V	drug:proton antiporter activity	-
BKIKFFPF_01596	M	ErfK YbiS YcfS YnhG family protein	ycfS
BKIKFFPF_01598	E	Aminotransferase class-V	-
BKIKFFPF_01609	P	hemin transport protein	hmuS
BKIKFFPF_01612	P	Part of the ABC transporter complex HmuTUV involved in hemin import. Responsible for energy coupling to the transport system	hmuV
BKIKFFPF_01613	-	-	-
BKIKFFPF_01658	I	Acyltransferase family	-
BKIKFFPF_01673	U	domain, Protein	-
BKIKFFPF_01700	-	-	-
BKIKFFPF_01714	V	N-acetylmuramoyl-L-alanine amidase	b0867
BKIKFFPF_01745	-	-	-
BKIKFFPF_01793	-	-	-
BKIKFFPF_01795	P	NLPA lipoprotein	-
BKIKFFPF_01801	C	NQR complex catalyzes the reduction of ubiquinone-1 to ubiquinol by two successive reactions, coupled with the transport of Na( ) ions from the cytoplasm to the periplasm. NqrA to NqrE are probably involved in the second step, the conversion of ubisemiquinone to ubiquinol	nqrE
BKIKFFPF_01836	NU	cell adhesion	-
BKIKFFPF_01847	I	Outer membrane lipoprotein	ycfJ
BKIKFFPF_01922	C	Elongator protein 3, MiaB family, Radical SAM	-
BKIKFFPF_01927	L	CRISPR-associated protein (Cas_Csy4)	cas6f
BKIKFFPF_01928	S	crispr-associated protein	csy3
BKIKFFPF_01930	S	crispr-associated protein	csy1
BKIKFFPF_01933	-	-	-
BKIKFFPF_01934	-	-	-
BKIKFFPF_01935	M	COG3637 Opacity protein and related surface antigens	pagN
BKIKFFPF_01936	S	Belongs to the transthyretin family. 5-hydroxyisourate hydrolase subfamily	-
BKIKFFPF_02063	E	ABC transporter ATP-binding protein	-
BKIKFFPF_02064	O	Binding-protein-dependent transport system inner membrane component	-
BKIKFFPF_02071	K	transcriptional regulator	-
BKIKFFPF_02085	S	PAAR repeat-containing protein	-
BKIKFFPF_02150	S	Ami_2	-
BKIKFFPF_02153	U	type II secretion system	hofC
BKIKFFPF_02155	D	Cell division factor that enhances FtsZ-ring assembly. Directly interacts with FtsZ and promotes bundling of FtsZ protofilaments, with a reduction in FtsZ GTPase activity	zapD
BKIKFFPF_02230	S	YceI-like domain	-
BKIKFFPF_02277	E	Glutathionylspermidine synthase	gsp
BKIKFFPF_02280	J	tRNA (guanine(37)-N(1))-methyltransferase activity	-
BKIKFFPF_02295	NU	PapC N-terminal domain	htrE
BKIKFFPF_02305	M	Belongs to the ompA family	-
BKIKFFPF_02307	M	Glycosyltransferase family 25 (LPS biosynthesis protein)	-
BKIKFFPF_02310	M	TIGRFAM type I secretion membrane fusion protein, HlyD	-
BKIKFFPF_02311	V	ABC transporter transmembrane region	-
BKIKFFPF_02316	-	-	-
BKIKFFPF_02318	NU	COG3539 P pilus assembly protein, pilin FimA	-
BKIKFFPF_02319	NU	Pili assembly chaperone PapD, C-terminal domain	-
BKIKFFPF_02320	NU	COG3188 P pilus assembly protein, porin PapC	htrE
BKIKFFPF_02321	NU	Fimbrial protein	-
BKIKFFPF_02322	M	Pili Assembly Chaperone	focC_1
BKIKFFPF_02325	S	Psort location Cytoplasmic, score 8.96	-
BKIKFFPF_02445	-	-	-
BKIKFFPF_02446	Q	KR domain	-
BKIKFFPF_02459	M	Glycine zipper 2TM domain	osmB
BKIKFFPF_02529	E	LysE type translocator	-
BKIKFFPF_02616	C	Catalyzes the reductive cleavage of azo bond in aromatic azo compounds to the corresponding amines. Requires NADH, but not NADPH, as an electron donor for its activity	azoR
BKIKFFPF_02723	-	-	-
BKIKFFPF_02794	S	WG containing repeat	-
BKIKFFPF_02804	S	Belongs to the UPF0261 family	-
BKIKFFPF_02810	P	Binding-protein-dependent transport system inner membrane component	-
BKIKFFPF_02824	S	inhibitor	inh
BKIKFFPF_02849	S	Protein of unknown function (DUF2778)	-
BKIKFFPF_02929	NT	methyl-accepting chemotaxis protein	-
BKIKFFPF_02975	C	Glycerophosphoryl diester phosphodiesterase family	-
BKIKFFPF_03061	S	manually curated	-
BKIKFFPF_03133	S	Pfam:DUF1795	-
BKIKFFPF_03159	G	COG0524 Sugar kinases, ribokinase family	kdgK
BKIKFFPF_03163	G	to Yersinia rohdei ATCC 43380, hexuronate transporter (NCBI ZP_04611316.1)	-
BKIKFFPF_03168	NU	Fimbrial protein	-
BKIKFFPF_03169	NU	Pili assembly chaperone PapD, C-terminal domain	-
BKIKFFPF_03170	NU	PapC N-terminal domain	-
BKIKFFPF_03171	NU	Fimbrial protein	-
BKIKFFPF_03211	-	-	-
BKIKFFPF_03214	S	Type VI secretion system effector, Hcp1 family	-
BKIKFFPF_03424	E	Probably interacts with GlcNAc residues. May promote attachment to both epithelial cell surfaces and chitin	-
BKIKFFPF_03512	G	Lipopolysaccharide biosynthesis protein	walW
BKIKFFPF_03539	-	-	-
BKIKFFPF_03571	S	Psort location Cytoplasmic, score 8.96	-
BKIKFFPF_03729	E	Cobalamin adenosyltransferase	eutT
BKIKFFPF_03733	O	COG0501 Zn-dependent protease with chaperone function	-
BKIKFFPF_03734	S	Bacterial protein of unknown function (DUF898)	-
BKIKFFPF_03768	G	Phosphoribosyltransferase	-
BKIKFFPF_03772	DJ	ParE toxin of type II toxin-antitoxin system, parDE	-
BKIKFFPF_03783	S	Acyl-CoA reductase (LuxC)	-
BKIKFFPF_03808	P	carbonic anhydrase	cah
BKIKFFPF_03811	N	flagellar protein FliS	fliS
BKIKFFPF_03812	S	Flagellar protein FliT	-
BKIKFFPF_03814	N	Required for formation of the rod structure of the flagellar apparatus. Together with FliI and FliH, may constitute the export apparatus of flagellin	flhA
BKIKFFPF_03815	N	Required for formation of the rod structure in the basal body of the flagellar apparatus. Together with FliI and FliH, may constitute the export apparatus of flagellin	flhB
BKIKFFPF_03816	NT	Plays an important role in bacterial chemotaxis signal transduction pathway by accelerating the dephosphorylation of phosphorylated CheY (CheY-P)	cheZ
BKIKFFPF_03817	KT	chemotaxis protein chey	cheY
BKIKFFPF_03818	NT	catalyzes the demethylation of specific methylglutamate residues introduced into the chemoreceptors (methyl-accepting chemotaxis proteins) by CheR	cheB
BKIKFFPF_03819	H	Methylation of the membrane-bound methyl-accepting chemotaxis proteins (MCP) to form gamma-glutamyl methyl ester residues in MCP	cheR
BKIKFFPF_03820	N	Flagellar hook-basal body complex protein FliE	fliE
BKIKFFPF_03821	N	The M ring may be actively involved in energy transduction	fliF
BKIKFFPF_03822	N	FliG is one of three proteins (FliG, FliN, FliM) that forms the rotor-mounted switch complex (C ring), located at the base of the basal body. This complex interacts with the CheY and CheZ chemotaxis proteins, in addition to contacting components of the motor that determine the direction of flagellar rotation	fliG
BKIKFFPF_03823	N	Flagellar assembly protein FliH	fliH
BKIKFFPF_03824	NU	Flagellum-specific ATP synthase	fliI
BKIKFFPF_03825	N	Flagellar protein that affects chemotactic events	-
BKIKFFPF_03826	N	Flagellar hook-length control protein FliK	fliK
BKIKFFPF_03827	N	Controls the rotational direction of flagella during chemotaxis	fliL
BKIKFFPF_03828	N	FliM is one of three proteins (FliG, FliN, FliM) that forms the rotor-mounted switch complex (C ring), located at the base of the basal body. This complex interacts with the CheY and CheZ chemotaxis proteins, in addition to contacting components of the motor that determine the direction of flagellar rotation	fliM
BKIKFFPF_03829	N	FliN is one of three proteins (FliG, FliN, FliM) that form the rotor-mounted switch complex (C ring), located at the base of the basal body. This complex interacts with the CheY and CheZ chemotaxis proteins, in addition to contacting components of the motor that determine the direction of flagellar rotation	fliN
BKIKFFPF_03830	N	Flagellar biosynthesis protein, FliO	-
BKIKFFPF_03831	N	Plays a role in the flagellum-specific transport system	fliP
BKIKFFPF_03832	N	Flagellar biosynthetic protein FliQ	fliQ
BKIKFFPF_03833	N	Role in flagellar biosynthesis	fliR
BKIKFFPF_03835	NT	chemotaxis	tsr
BKIKFFPF_03837	M	Polymer-forming cytoskeletal	-
BKIKFFPF_03839	N	flagellar hook-associated protein	flgK
BKIKFFPF_03840	N	flagell_FlgJ flagellar rod assembly protein muramidase FlgJ	flgJ
BKIKFFPF_03841	N	Assembles around the rod to form the L-ring and probably protects the motor basal body from shearing forces during rotation	flgI
BKIKFFPF_03842	N	Assembles around the rod to form the L-ring and probably protects the motor basal body from shearing forces during rotation	flgH
BKIKFFPF_03843	N	Belongs to the flagella basal body rod proteins family	flgG
BKIKFFPF_03844	N	flagellar basal-body rod protein FlgF	flgF
BKIKFFPF_03845	N	Flagellar hook protein FlgE	flgE
BKIKFFPF_03846	N	Required for flagellar hook formation. May act as a scaffolding protein	flgD
BKIKFFPF_03847	N	Flagellar basal-body rod protein FlgC	flgC
BKIKFFPF_03848	N	Structural component of flagellum, the bacterial motility apparatus. Part of the rod structure of flagellar basal body	flgB
BKIKFFPF_03849	N	Involved in the assembly process of the P-ring formation. It may associate with FlgF on the rod constituting a structure essential for the P-ring assembly or may act as a modulator protein for the P-ring assembly	-
BKIKFFPF_03851	N	FlgN protein	-
BKIKFFPF_03852	S	Virulence effector protein	srfA
BKIKFFPF_03853	S	Virulence factor SrfB	srfB
BKIKFFPF_03854	S	Virulence	srfC
BKIKFFPF_03860	D	Antitoxin component of a toxin-antitoxin (TA) module	-
BKIKFFPF_03863	D	AAA domain	parA
BKIKFFPF_03864	L	Phage integrase family	-
BKIKFFPF_03866	N	Acts as a regulator of flagellar gene expression by modulating the protein level of the anti sigma factor FlgM upon sensing ring completion or hook elongation. Flk could inhibit FlgM secretion by acting as a braking system for the flagellar- associated type III secretion system	flk
BKIKFFPF_03867	K	Cro/C1-type HTH DNA-binding domain	-
BKIKFFPF_03869	K	Transcriptional regulatory , C terminal family protein	-
BKIKFFPF_03871	N	bacterial-type flagellum-dependent cell motility	-
BKIKFFPF_03872	K	Functions in complex with FlhC as a master transcriptional regulator that regulates transcription of several flagellar and non-flagellar operons by binding to their promoter region. Activates expression of class 2 flagellar genes, including fliA, which is a flagellum-specific sigma factor that turns on the class 3 genes. Also regulates genes whose products function in a variety of physiological p…	-
BKIKFFPF_03873	K	Functions in complex with FlhD as a master transcriptional regulator that regulates transcription of several flagellar and non-flagellar operons by binding to their promoter region. Activates expression of class 2 flagellar genes, including fliA, which is a flagellum-specific sigma factor that turns on the class 3 genes. Also regulates genes whose products function in a variety of physiological p…	-
BKIKFFPF_03874	N	flagellar motor	motA
BKIKFFPF_03875	N	Membrane MotB of proton-channel complex MotA/MotB	motB
BKIKFFPF_03876	NT	Chemotaxis protein cheA	cheA
BKIKFFPF_03877	NT	Two component signalling adaptor domain	cheW
NBCJDFOG_02099	U	domain, Protein	-
OBLKDAFF_00121	P	transport	nikB
OBLKDAFF_02129	P	iron transport system membrane protein	sitC

## Sheet: Table S6
Table S6. The unique genes specific to the M. variant1 genospecies and their annotations against the M. sibonii and M. chanii genospecies
Query	COG_category	Description	Preferred_name
BKIKFFPF_03943	L	COG2801 Transposase and inactivated derivatives	ylbG
NBCJDFOG_03911	K	transcriptional regulator	prtR3
NBCJDFOG_03912	-	-	-
NBCJDFOG_03969	S	tail collar domain protein	-
AGHABODM_01836	S	tail assembly chaperone gp38	yfdK
AGHABODM_01837	E	Phage tail-collar fibre protein	-
AGHABODM_01852	S	Phage major capsid protein, P2 family	-
NLKCKPCN_04189	L	Helix-turn-helix domain of resolvase	pinR
IHCBMCNH_00880	I	Acyltransferase	-
COKJGADJ_01618	H	O-Methyltransferase	dmpM
COKJGADJ_04085	-	-	-
CFCBMFGI_00034	E	cystathionine beta-lyase	metC
CFCBMFGI_00052	K	Transcriptional regulator	yafC
CFCBMFGI_00473	J	Catalyzes the attachment of threonine to tRNA(Thr) in a two-step reaction L-threonine is first activated by ATP to form Thr-AMP and then transferred to the acceptor end of tRNA(Thr)	thrS
CFCBMFGI_01356	H	DegT DnrJ EryC1 StrS aminotransferase family protein	arnB
CFCBMFGI_02424	K	transcriptional regulator AraC family	-
CFCBMFGI_02429	G	Belongs to the phosphoglycerate mutase family	gpmB
CFCBMFGI_03089	P	PFAM Uncharacterised protein family UPF0066	yaeB
CFCBMFGI_03827	N	Involved in the assembly process of the P-ring formation. It may associate with FlgF on the rod constituting a structure essential for the P-ring assembly or may act as a modulator protein for the P-ring assembly	flgA
CFCBMFGI_04515	S	Pentapeptide repeats (9 copies)	-
CFCBMFGI_05225	K	response regulator	ttrR
DEHHKLPK_02877	-	-	-
PHEPDJJP_03097	M	Mechanosensitive Ion channel	mscS
HBFNCOAP_00031	S	Caudovirales tail fibre assembly protein, lambda gpK	-
HBFNCOAP_00032	E	Phage tail-collar fibre protein	-
HBFNCOAP_00033	-	-	-
HBFNCOAP_00034	S	phage Mu protein	-
HBFNCOAP_00035	-	-	-
HBFNCOAP_00036	-	-	-
HBFNCOAP_00044	-	-	-
HBFNCOAP_00049	-	-	-
HBFNCOAP_00050	S	P2 phage tail completion protein R (GpR)	-
HBFNCOAP_00112	S	TonB-dependent Receptor Plug Domain	-
HBFNCOAP_00113	P	periplasmic binding protein	-
HBFNCOAP_00158	KT	regulator	cdaR
HBFNCOAP_00228	S	CbtA_toxin of type IV toxin-antitoxin system	-
HBFNCOAP_00229	L	Domain of unknown function (DUF1738)	traC
HBFNCOAP_00230	-	-	-
HBFNCOAP_00233	L	Belongs to the 'phage' integrase family	-
HBFNCOAP_00234	L	COG2963 Transposase and inactivated derivatives	-
HBFNCOAP_00235	L	Integrase core domain	-
HBFNCOAP_00236	L	DNA polymerase	umuC
HBFNCOAP_00237	L	Resolvase, N terminal domain	pinR
HBFNCOAP_00239	V	COG0286 Type I restriction-modification system methyltransferase subunit	-
HBFNCOAP_00240	L	PFAM restriction modification system DNA specificity domain	-
HBFNCOAP_00241	L	Subunit R is required for both nuclease and ATPase activities, but not for modification	-
HBFNCOAP_00242	-	-	-
HBFNCOAP_00243	S	Modulates RecA activity	-
HBFNCOAP_00244	-	-	-
HBFNCOAP_00247	L	PFAM N-6 DNA methylase	-
HBFNCOAP_00248	K	Cro/C1-type HTH DNA-binding domain	-
HBFNCOAP_00608	Z	regulation of membrane repolarization during atrial cardiac muscle cell action potential	FLM
HBFNCOAP_00628	M	Protein of unknown function (DUF3289)	-
HBFNCOAP_00651	H	Methyl-transferase	dcm
HBFNCOAP_00661	D	Ligates lysine onto the cytidine present at position 34 of the AUA codon-specific tRNA(Ile) that contains the anticodon CAU, in an ATP-dependent manner. Cytidine is converted to lysidine, thus changing the amino acid specificity of the tRNA from methionine to isoleucine	tilS
HBFNCOAP_00687	S	tail assembly chaperone gp38	yfdK
HBFNCOAP_00688	S	Phage Tail Collar Domain	-
HBFNCOAP_00689	S	homolog of phage Mu protein gp47	-
HBFNCOAP_00693	-	-	-
HBFNCOAP_00708	L	terminase, small subunit	-
HBFNCOAP_00710	-	-	-
HBFNCOAP_00713	S	Bacteriophage holin family HP1	-
HBFNCOAP_00714	K	HicB_like antitoxin of bacterial toxin-antitoxin system	-
HBFNCOAP_00715	S	Psort location Cytoplasmic, score 8.96	-
HBFNCOAP_00716	L	Phage plasmid primase P4 family	-
HBFNCOAP_00738	G	Belongs to the glycosyl hydrolase 2 family	ebgA
HBFNCOAP_00759	S	Putative inner membrane exporter, YdcZ	-
HBFNCOAP_00769	-	-	-
HBFNCOAP_00770	-	-	-
HBFNCOAP_00798	S	Involved in the export of arginine. Important to control the intracellular level of arginine and the correct balance between arginine and lysine	argO
HBFNCOAP_00811	U	type II secretion system	hofC
HBFNCOAP_00907	-	-	-
HBFNCOAP_00929	S	CHAP domain	-
HBFNCOAP_00953	M	NlpC/P60 family	-
HBFNCOAP_00958	J	Part of the outer membrane protein assembly complex, which is involved in assembly and insertion of beta-barrel proteins into the outer membrane	-
HBFNCOAP_00970	S	HNH endonuclease	-
HBFNCOAP_00972	S	Arc-like DNA binding domain	-
HBFNCOAP_00973	-	-	-
HBFNCOAP_01017	S	Psort location Cytoplasmic, score 8.96	-
HBFNCOAP_01022	S	crispr-associated protein	csy1
HBFNCOAP_01024	S	crispr-associated protein	csy2
HBFNCOAP_01052	O	Psort location Cytoplasmic, score 8.96	-
HBFNCOAP_01053	S	PAAR repeat-containing protein	-
HBFNCOAP_01084	C	Catalyzes the oxidation of D-lactate to pyruvate	dld
HBFNCOAP_01119	NU	cell adhesion	-
HBFNCOAP_01123	NU	cell adhesion	-
HBFNCOAP_01134	L	Belongs to the 'phage' integrase family	intE
HBFNCOAP_01137	J	Specifically methylates the guanine in position 2445 (m2G2445) and the guanine in position 2069 (m7G2069) of 23S rRNA	-
HBFNCOAP_01141	K	Helix-turn-helix domain	-
HBFNCOAP_01142	S	Phage minor tail protein L	-
HBFNCOAP_01159	M	Insecticidal toxin complex	tcaC
HBFNCOAP_01160	M	Salmonella virulence plasmid 65kDa B protein	tcaC
HBFNCOAP_01162	S	Salmonella virulence plasmid 65kDa B protein	-
HBFNCOAP_01165	U	Component of the transport system for branched-chain amino acids	brnQ
HBFNCOAP_01197	U	domain, Protein	-
HBFNCOAP_01203	U	domain, Protein	-
HBFNCOAP_01213	EGP	Major facilitator superfamily	ybjJ
HBFNCOAP_01223	S	Phage regulatory protein Rha (Phage_pRha)	rha
HBFNCOAP_01224	-	-	-
HBFNCOAP_01225	-	-	-
HBFNCOAP_01228	S	Protein of unknown function (DUF3037)	-
HBFNCOAP_01229	-	-	-
HBFNCOAP_01230	S	Psort location Cytoplasmic, score 8.96	-
HBFNCOAP_01234	-	-	-
HBFNCOAP_01331	L	Recombinase	-
HBFNCOAP_01332	K	DNA binding	-
HBFNCOAP_01333	K	RepB plasmid partitioning protein	repB
HBFNCOAP_01398	L	Belongs to the 'phage' integrase family	-
HBFNCOAP_01399	L	viral genome integration into host DNA	-
HBFNCOAP_01401	U	POTRA domain	-
HBFNCOAP_01402	U	Large exoproteins involved in heme utilization or adhesion	fhaB
HBFNCOAP_01403	-	-	-
HBFNCOAP_01404	M	Membrane	pagC
HBFNCOAP_01419	-	-	-
HBFNCOAP_01420	S	Phage Tail Collar Domain	-
HBFNCOAP_01421	S	tail assembly chaperone gp38	yfdK
HBFNCOAP_01506	S	ATPase components of ABC transporters with duplicated ATPase domains	ydiF
HBFNCOAP_01543	EP	(ABC) transporter	gsiA_3
HBFNCOAP_01649	E	Catalyzes the cleavage of L-allo-threonine and L- threonine to glycine and acetaldehyde	ltaE
HBFNCOAP_01651	P	ATPase, P-type (transporting), HAD superfamily, subfamily IC	mgtB
HBFNCOAP_01652	P	Psort location CytoplasmicMembrane, score 10.00	mgtB
HBFNCOAP_01655	S	Beta/gamma crystallins	-
HBFNCOAP_01656	P	TonB dependent receptor	-
HBFNCOAP_01657	P	TonB dependent receptor	-
HBFNCOAP_01684	L	COG4644 Transposase and inactivated derivatives, TnpA family	-
HBFNCOAP_01686	S	hydrolase activity, acting on ester bonds	-
HBFNCOAP_01697	V	COG1680 Beta-lactamase class C and other penicillin binding proteins	-
HBFNCOAP_01767	S	dmso reductase anchor subunit	dmsC
HBFNCOAP_01768	C	COG0437 Fe-S-cluster-containing hydrogenase components 1	dmsB
HBFNCOAP_01769	C	Belongs to the prokaryotic molybdopterin-containing oxidoreductase family	ynfF
HBFNCOAP_01847	S	von Willebrand factor (vWF) type A domain	-
HBFNCOAP_01942	-	-	-
HBFNCOAP_01948	NU	Outer membrane usher protein	-
HBFNCOAP_01950	NU	Psort location Periplasmic, score	-
HBFNCOAP_01975	S	Nitrilase cyanide hydratase and apolipoprotein N-acyltransferase	ramA_1
HBFNCOAP_01994	S	PapC N-terminal domain	-
HBFNCOAP_01995	NU	Usher protein	elfC
HBFNCOAP_01996	NU	Usher protein	sfmD
HBFNCOAP_02032	L	viral genome integration into host DNA	-
HBFNCOAP_02060	N	Required for formation of the rod structure in the basal body of the flagellar apparatus. Together with FliI and FliH, may constitute the export apparatus of flagellin	flhB
HBFNCOAP_02070	-	-	-
HBFNCOAP_02083	C	Belongs to the prokaryotic molybdopterin-containing oxidoreductase family	ttrA
HBFNCOAP_02147	M	Anthrax toxin LF subunit	exoY
HBFNCOAP_02148	M	Anthrax toxin LF subunit	exoY
HBFNCOAP_02199	S	membrane protein (homolog of Drosophila rhomboid)	aarA
HBFNCOAP_02285	K	transcriptional regulator	ptxR
HBFNCOAP_02334	S	Phage minor tail protein L	-
HBFNCOAP_02335	S	Minor tail	-
HBFNCOAP_02336	D	Phage-related minor tail protein	-
HBFNCOAP_02337	S	Protein of unknown function (DUF4035)	-
HBFNCOAP_02338	-	-	-
HBFNCOAP_02339	-	-	-
HBFNCOAP_02340	S	Protein of unknown function (DUF3168)	-
HBFNCOAP_02341	S	Bacteriophage HK97-gp10, putative tail-component	-
HBFNCOAP_02342	S	Phage head-tail joining protein	-
HBFNCOAP_02343	S	Phage gp6-like head-tail connector protein	-
HBFNCOAP_02344	S	Portal protein	-
HBFNCOAP_02345	S	portal protein	-
HBFNCOAP_02347	S	Phage capsid family	-
HBFNCOAP_02348	S	Phage Terminase	-
HBFNCOAP_02349	L	Terminase small subunit	-
HBFNCOAP_02350	L	HNH nucleases	-
HBFNCOAP_02360	S	Pfam:YdaS_antitoxin	-
HBFNCOAP_02361	K	Transcriptional regulator	-
HBFNCOAP_02372	-	-	-
HBFNCOAP_02448	S	Bacterial Type VI secretion, VC_A0110, EvfL, ImpJ, VasE	-
HBFNCOAP_02535	S	Pfam:DUF1436	-
HBFNCOAP_02536	U	Large exoproteins involved in heme utilization or adhesion	fhaB_2
HBFNCOAP_02537	L	site-specific DNA-methyltransferase (adenine-specific) activity	-
HBFNCOAP_02539	-	-	-
HBFNCOAP_02540	U	F pilus assembly Type-IV secretion system for plasmid transfer	-
HBFNCOAP_02541	M	Integrating conjugative element protein PilL	pilL
HBFNCOAP_02543	L	DNA topoisomerase III	topB1
HBFNCOAP_02544	K	Helix-turn-helix XRE-family like proteins	-
HBFNCOAP_02545	S	RelE-like toxin of type II toxin-antitoxin system HigB	-
HBFNCOAP_02546	KL	SMART DEAD-like	-
HBFNCOAP_02548	L	DNA restriction-modification system	-
HBFNCOAP_02549	-	-	-
HBFNCOAP_02550	S	Protein of unknown function (DUF3275)	-
HBFNCOAP_02551	S	Protein of unknown function (DUF3577)	-
HBFNCOAP_02552	EH	PFAM phosphoadenosine	-
HBFNCOAP_02553	L	Plays an important role in DNA replication, recombination and repair. Binds to ssDNA and to an array of partner proteins to recruit them to their sites of action during DNA metabolism	ssb
HBFNCOAP_02554	S	Protein of unknown function (DUF3158)	-
HBFNCOAP_02555	S	Domain of unknown function (DUF1845)	-
HBFNCOAP_02556	T	Phage conjugal plasmid C-4 type zinc finger protein, TraR family	-
HBFNCOAP_02557	S	Protein of unknown function (DUF2857)	-
HBFNCOAP_02558	K	transcriptional regulators	-
HBFNCOAP_02559	K	Prophage CP4-57 regulatory	alpA
HBFNCOAP_02560	M	LysM domain	-
HBFNCOAP_02561	K	Winged helix-turn-helix DNA-binding	sfsB
HBFNCOAP_02562	-	-	-
HBFNCOAP_02564	L	Transposase	-
HBFNCOAP_02565	L	C-5 cytosine-specific DNA methylase	-
HBFNCOAP_02566	K	Helix-turn-helix domain	-
HBFNCOAP_02567	-	-	-
HBFNCOAP_02569	L	Domain of unknown function (DUF1738)	traC
HBFNCOAP_02570	S	CbtA_toxin of type IV toxin-antitoxin system	-
HBFNCOAP_02571	EGP	Major facilitator superfamily	-
HBFNCOAP_02572	L	Transposase	-
HBFNCOAP_02573	L	Transposase	-
HBFNCOAP_02574	K	transcriptional regulator	-
HBFNCOAP_02575	S	membrane transporter protein	-
HBFNCOAP_02576	I	acyl-CoA dehydrogenase	-
HBFNCOAP_02577	Q	Thioesterase domain	pchC
HBFNCOAP_02578	G	2-methylisocitrate lyase	-
HBFNCOAP_02579	I	3-Oxoacyl-[acyl-carrier-protein (ACP)] synthase III	-
HBFNCOAP_02580	S	Iron-containing redox enzyme	-
HBFNCOAP_02581	I	Acyl-CoA dehydrogenase, C-terminal domain	-
HBFNCOAP_02582	Q	cytochrome p450	-
HBFNCOAP_02583	F	Belongs to the D-alanine--D-alanine ligase family	-
HBFNCOAP_02584	EGP	Major Facilitator Superfamily	-
HBFNCOAP_02585	C	L-lysine 6-monooxygenase (NADPH-requiring)	-
HBFNCOAP_02586	O	PFAM OsmC family protein	-
HBFNCOAP_02587	M	synthase	cfa
HBFNCOAP_02588	K	helix_turn_helix, arabinose operon control protein	-
HBFNCOAP_02589	K	Bacterial regulatory proteins, tetR family	-
HBFNCOAP_02590	EGP	Major Facilitator Superfamily	-
HBFNCOAP_02591	L	Transposase and inactivated derivatives	-
HBFNCOAP_02592	P	COG0471 Di- and tricarboxylate transporters	sdcS_2
HBFNCOAP_02593	L	transposase activity	-
HBFNCOAP_02594	L	IS66 Orf2 like protein	-
HBFNCOAP_02595	L	PFAM transposase IS66	-
HBFNCOAP_02596	L	reverse transcriptase	-
HBFNCOAP_02597	L	Phage integrase family	-
HBFNCOAP_02598	S	Putative conjugal transfer nickase/helicase TraI C-term	-
HBFNCOAP_02600	L	COG COG1662 Transposase and inactivated derivatives, IS1 family	-
HBFNCOAP_02601	T	Histidine kinase-, DNA gyrase B-, and HSP90-like ATPase	-
HBFNCOAP_02602	KT	response regulator, receiver	-
HBFNCOAP_02603	V	HNH nucleases	-
HBFNCOAP_02604	V	N-6 DNA Methylase	-
HBFNCOAP_02605	S	CbtA_toxin of type IV toxin-antitoxin system	-
HBFNCOAP_02606	L	Domain of unknown function (DUF1738)	traC
HBFNCOAP_02607	-	-	-
HBFNCOAP_02608	-	-	-
HBFNCOAP_02609	-	-	-
HBFNCOAP_02610	S	Antirestriction protein	-
HBFNCOAP_02612	-	-	-
HBFNCOAP_02613	C	L-lactate permease	lctP
HBFNCOAP_02678	C	Belongs to the prokaryotic molybdopterin-containing oxidoreductase family	-
HBFNCOAP_02706	Q	Multi-copper	cueO
HBFNCOAP_02710	P	Part of the ABC transporter complex FbpABC involved in Fe(3 ) ions import. Responsible for energy coupling to the transport system	fbpC
HBFNCOAP_02842	K	Binds to the right arm of the replication origin oriC	-
HBFNCOAP_02847	S	Acyl-CoA reductase (LuxC)	-
HBFNCOAP_02904	-	-	-
HBFNCOAP_02905	K	Antitoxin component of a type II toxin-antitoxin (TA) system. Labile antitoxin that binds to the MazF endoribonuclease toxin and neutralizes its endoribonuclease activity. Is considered to be an 'addiction' molecule as the cell dies in its absence. Toxicity results when the levels of MazE decrease in the cell, leading to mRNA degradation. This effect can be rescued by expression of MazE, but afte…	chpR
HBFNCOAP_02906	-	-	-
HBFNCOAP_02908	L	ORF located using Glimmer RBSfinder	-
HBFNCOAP_02909	-	-	-
HBFNCOAP_02910	S	VRR_NUC	-
HBFNCOAP_02912	L	helicase activity	-
HBFNCOAP_02914	K	BRO family, N-terminal domain	-
HBFNCOAP_02917	L	Belongs to the 'phage' integrase family	-
HBFNCOAP_03019	L	Transposase	-
HBFNCOAP_03020	O	Glutathione S-transferase, C-terminal domain	-
HBFNCOAP_03024	K	transcriptional regulator AraC family	-
HBFNCOAP_03037	L	Evidence 5 No homology to any previously reported sequences	-
HBFNCOAP_03038	L	Resolvase, N terminal domain	-
HBFNCOAP_03039	L	Plasmid pRiA4b ORF-3-like protein	-
HBFNCOAP_03066	G	Plays a role in peptidoglycan recycling by cleaving the terminal beta-1,4-linked N-acetylglucosamine (GlcNAc) from peptide-linked peptidoglycan fragments, giving rise to free GlcNAc, anhydro-N-acetylmuramic acid and anhydro-N-acetylmuramic acid-linked peptides	ybbD
HBFNCOAP_03158	F	Key enzyme in the regulation of glycerol uptake and metabolism. Catalyzes the phosphorylation of glycerol to yield sn- glycerol 3-phosphate	glpK
HBFNCOAP_03159	-	-	-
HBFNCOAP_03160	S	TraG-like protein, N-terminal region	-
HBFNCOAP_03161	-	-	-
HBFNCOAP_03162	S	Evidence 3 Function proposed based on presence of conserved amino acid motif, structural feature or limited homology	-
HBFNCOAP_03163	S	TraU protein	-
HBFNCOAP_03164	S	TraU protein	-
HBFNCOAP_03165	S	Protein of unknown function (DUF1525)	-
HBFNCOAP_03166	O	COG1404 Subtilisin-like serine proteases	-
HBFNCOAP_03167	O	COG0464 ATPases of the AAA class	-
HBFNCOAP_03168	-	-	-
HBFNCOAP_03169	U	F pilus assembly Type-IV secretion system for plasmid transfer	-
HBFNCOAP_03172	S	Conjugal transfer protein	-
HBFNCOAP_03173	KT	Bacterial conjugation TrbI-like protein	-
HBFNCOAP_03174	S	Protein of unknown function (DUF3438)	-
HBFNCOAP_03175	S	Protein of unknown function (DUF2895)	-
HBFNCOAP_03177	S	Protein of unknown function (DUF3487)	-
HBFNCOAP_03178	S	Protein of unknown function (DUF2976)	-
HBFNCOAP_03179	S	Protein of unknown function (DUF3262)	-
HBFNCOAP_03180	S	PFAM plasmid conserved	-
HBFNCOAP_03181	-	-	-
HBFNCOAP_03182	-	-	-
HBFNCOAP_03183	S	Domain of unknown function (DUF4400)	-
HBFNCOAP_03184	U	TraM recognition site of TraD and TraG	traD
HBFNCOAP_03186	V	PFAM restriction endonuclease	-
HBFNCOAP_03187	KT	Protein of unknown function (DUF2859)	-
HBFNCOAP_03188	M	PFAM Lytic transglycosylase catalytic	-
HBFNCOAP_03189	O	Integrating conjugative element protein	-
HBFNCOAP_03190	-	-	-
HBFNCOAP_03191	S	Integrating conjugative element protein PilL	pilL
HBFNCOAP_03192	O	COG0464 ATPases of the AAA class	-
HBFNCOAP_03193	O	COG1404 Subtilisin-like serine proteases	-
HBFNCOAP_03194	S	Protein of unknown function (DUF3577)	-
HBFNCOAP_03195	L	DNA topoisomerase III	topB1
HBFNCOAP_03196	-	-	-
HBFNCOAP_03197	S	Domain of unknown function (DUF1845)	-
HBFNCOAP_03199	S	Helix-turn-helix domain	-
HBFNCOAP_03200	S	Protein of unknown function (DUF2857)	-
HBFNCOAP_03201	S	Protein of unknown function (DUF2786)	-
HBFNCOAP_03202	K	transcriptional regulators	-
HBFNCOAP_03203	L	it exhibits DNA-dependent ATPase activity and contains distinct active sites for ATP binding, DNA binding, and interaction with DnaC protein, primase, and other prepriming proteins	dnaB
HBFNCOAP_03204	L	it exhibits DNA-dependent ATPase activity and contains distinct active sites for ATP binding, DNA binding, and interaction with DnaC protein, primase, and other prepriming proteins	-
HBFNCOAP_03205	D	AAA domain	-
HBFNCOAP_03206	L	Belongs to the 'phage' integrase family	intB
HBFNCOAP_03207	L	HTH-like domain	-
HBFNCOAP_03257	S	Baseplate J-like protein	-
HBFNCOAP_03297	U	type iii secretion	hrcV
HBFNCOAP_03307	S	Bacterial type III secretion apparatus protein (OrgA_MxiK)	-
HBFNCOAP_03325	L	to Transposase and inactivated derivatives COG3316	-
HBFNCOAP_03326	L	to Transposase and inactivated derivatives COG3316	-
HBFNCOAP_03327	S	SnoaL-like domain	-
HBFNCOAP_03329	S	Thiolesterase that catalyzes the hydrolysis of S-D- lactoyl-glutathione to form glutathione and D-lactic acid	-
HBFNCOAP_03330	S	NAD(P)H-binding	-
HBFNCOAP_03332	L	COG3547 Transposase and inactivated derivatives	-
HBFNCOAP_03357	L	IS1 transposase	insB4
HBFNCOAP_03370	EGP	Multidrug resistance protein D	emrD
HBFNCOAP_03381	D	phage tail tape measure protein	-
HBFNCOAP_03385	S	Caudovirales tail fibre assembly protein, lambda gpK	-
HBFNCOAP_03388	S	baseplate assembly protein	gpJ
HBFNCOAP_03393	S	P2 phage tail completion R family protein	R
HBFNCOAP_03403	H	Cytosine-specific methyltransferase	-
HBFNCOAP_03404	L	EcoRII C terminal	-
HBFNCOAP_03405	L	EcoRII C terminal	-
HBFNCOAP_03408	L	Site-specific DNA-methyltransferase (Adenine-specific)	-
HBFNCOAP_03411	S	Protein of unknown function (DUF2732)	-
HBFNCOAP_03415	K	Helix-turn-helix XRE-family like proteins	-
HBFNCOAP_03429	M	Glycosyl transferase 4-like	-
HBFNCOAP_03430	M	glycosyl transferase	-
HBFNCOAP_03462	M	COG3209 Rhs family protein	-
HBFNCOAP_03471	I	Acetyl co-enzyme A carboxylase carboxyltransferase alpha subunit	-
HBFNCOAP_03472	EGP	Major Facilitator	-
HBFNCOAP_03473	EGP	Major Facilitator	-
HBFNCOAP_03544	L	PFAM RNA-directed DNA polymerase (Reverse transcriptase)	-
HBFNCOAP_03545	S	Phage regulatory protein Rha (Phage_pRha)	-
HBFNCOAP_03569	U	COG3210 Large exoproteins involved in heme utilization or adhesion	shlA
HBFNCOAP_03604	V	Involved in lipid A export and possibly also in glycerophospholipid export and for biogenesis of the outer membrane. Transmembrane domains (TMD) form a pore in the inner membrane and the ATP-binding domain (NBD) is responsible for energy generation	mdlA
HBFNCOAP_03652	S	Domain of unknown function (DUF4760)	-
HBFNCOAP_03684	U	Bacterial conjugation TrbI-like protein	-
HBFNCOAP_03685	U	Conjugal transfer protein	lvhB9
HBFNCOAP_03686	U	COG3736 Type IV secretory pathway, component VirB8	lvhB8
HBFNCOAP_03688	U	TrbL/VirB6 plasmid conjugal transfer protein	lvhB6
HBFNCOAP_03689	-	-	-
HBFNCOAP_03690	U	Type IV secretion system proteins	-
HBFNCOAP_03691	U	CagE, TrbE, VirB family, component of type IV transporter system	lvhB4
HBFNCOAP_03692	U	Type IV secretory pathway, VirB3-like protein	lvhB3
HBFNCOAP_03693	U	TrbC/VIRB2 family	-
HBFNCOAP_03694	-	-	-
HBFNCOAP_03695	L	Bacterial DNA topoisomeraes I ATP-binding domain	-
HBFNCOAP_03696	S	Cell Wall Hydrolase	-
HBFNCOAP_03697	S	TrbM	-
HBFNCOAP_03699	K	Helix-turn-helix XRE-family like proteins	-
HBFNCOAP_03700	O	sequence-specific DNA binding	-
HBFNCOAP_03702	S	Phage derived protein Gp49-like (DUF891)	-
HBFNCOAP_03703	K	Helix-turn-helix domain	-
HBFNCOAP_03705	L	Helix-turn-helix domain of resolvase	-
HBFNCOAP_03709	-	-	-
HBFNCOAP_03710	L	Staphylococcal nuclease homologues	-
HBFNCOAP_03711	S	TrfB plasmid transcriptional repressor	-
HBFNCOAP_03712	D	plasmid maintenance	minD
HBFNCOAP_03713	K	Belongs to the ParB family	-
HBFNCOAP_03715	S	SprT-like family	-
HBFNCOAP_03716	S	Bacterial mobilisation protein (MobC)	-
HBFNCOAP_03717	U	Relaxase/Mobilisation nuclease domain	-
HBFNCOAP_03718	L	Domain of unknown function (DUF1738)	traC
HBFNCOAP_03720	NU	Tfp pilus assembly protein FimV	-
HBFNCOAP_03721	U	Type IV secretory pathway, VirD4 components	virD4
HBFNCOAP_03722	NU	COG0630 Type IV secretory pathway, VirB11 components, and related ATPases involved in archaeal flagella biosynthesis	virB11
HBFNCOAP_03728	L	Domain of unknown function (DUF1738)	traC
HBFNCOAP_03729	S	Post-segregation antitoxin CcdA	-
HBFNCOAP_03730	S	CcdB protein	-
HBFNCOAP_03731	D	plasmid maintenance	-
HBFNCOAP_03733	S	This protein is essential for plasmid replication	repA1
HBFNCOAP_03734	S	PFAM CcdB protein	ccdB
HBFNCOAP_03735	S	Post-segregation antitoxin (ccd killing mechanism protein) encoded by the F plasmid	ccdA
HBFNCOAP_03737	L	nuclease	-
HBFNCOAP_03739	L	Plays an important role in DNA replication, recombination and repair. Binds to ssDNA and to an array of partner proteins to recruit them to their sites of action during DNA metabolism	ssb
HBFNCOAP_03740	S	TrbM	kikA
HBFNCOAP_03741	M	Soluble lytic murein transglycosylase and related regulatory proteins (some contain LysM invasin domains)	yjbJ
HBFNCOAP_03743	-	-	-
HBFNCOAP_03744	U	multi-organism process	-
HBFNCOAP_03754	K	Helix-turn-helix domain	-
HBFNCOAP_03756	S	SprT-like family	-
HBFNCOAP_03760	V	Evidence 4 Homologs of previously reported genes of	-
HBFNCOAP_03761	-	-	-
HBFNCOAP_03762	L	DNA helicase	-
HBFNCOAP_03763	L	DNA helicase	-
HBFNCOAP_03764	S	Putative helicase	-
HBFNCOAP_03765	L	Belongs to the 'phage' integrase family	-
HBFNCOAP_03766	L	Belongs to the 'phage' integrase family	-
HBFNCOAP_03768	L	Belongs to the 'phage' integrase family	intA
HBFNCOAP_03769	S	intracellular protease amidase	-
HBFNCOAP_03770	L	Putative transposase of IS4/5 family (DUF4096)	-
HBFNCOAP_03773	S	Putative phage holin	-
HBFNCOAP_03774	S	Putative 3TM holin, Phage_holin_3	-

## Sheet: Table S7
Table S7. The unique genes specific to the M. variant2 genospecies and their annotations against the M. siboniiand M. chaniigenospecies
Query	COG_category	Description	Preferred_name
FBPJODEN_02950	U	(Type IV) pilus	pilQ
FBPJODEN_03737	S	PAAR motif	-
OBLKDAFF_01351	S	Bacteriophage, scaffolding protein	-
OBLKDAFF_01583	-	-	-
BKIKFFPF_00190	O	Antitermination protein	-
NBCJDFOG_03942	L	Phage Mu protein F like protein	-
NBCJDFOG_03956	-	-	-
NBCJDFOG_03957	S	Phage regulatory protein Rha (Phage_pRha)	-
NBCJDFOG_03958	K	BRO family, N-terminal domain	ant
NLKCKPCN_00214	K	Prophage CP4-57 regulatory protein (AlpA)	-
NLKCKPCN_01836	S	Protein of unknown function (DUF2591)	-
FNCFFKBG_03677	-	-	-
FNCFFKBG_03756	S	Domain of unknown function (DUF4123)	-
BKFAACIO_00649	-	-	-
BKFAACIO_00651	-	-	-
COKJGADJ_00192	S	Phage regulatory protein Rha (Phage_pRha)	-
COKJGADJ_01304	S	membrane transporter protein	-
COKJGADJ_04016	-	-	-
CFCBMFGI_00375	V	This protein has no known enzymatic function	ampH
CFCBMFGI_00577	-	-	-
CFCBMFGI_00663	-	-	-
CFCBMFGI_00664	-	-	-
CFCBMFGI_00679	S	Membrane	yqgA
CFCBMFGI_01197	M	Insecticidal toxin complex	-
CFCBMFGI_01329	S	Permease	lptF
CFCBMFGI_01804	G	transporter	uhpC
CFCBMFGI_01813	P	periplasmic binding protein	yiuA
CFCBMFGI_02076	V	PFAM N-acetylmuramoyl-L-alanine amidase family 2	-
CFCBMFGI_02298	Q	calcium- and calmodulin-responsive adenylate cyclase activity	-
CFCBMFGI_03153	LU	Rossmann fold nucleotide-binding protein involved in DNA uptake	-
CFCBMFGI_03911	J	Specifically methylates the pseudouridine at position 1915 (m3Psi1915) in 23S rRNA	rlmH
CFCBMFGI_04854	H	COG0476 Dinucleotide-utilizing enzymes involved in molybdopterin and thiamine biosynthesis family 2	moeB
CFCBMFGI_05136	P	oxaloacetate transmembrane transporter activity	DiT1
DEHHKLPK_03181	-	-	-
HBFNCOAP_00708	L	terminase, small subunit	-
HBFNCOAP_00714	K	HicB_like antitoxin of bacterial toxin-antitoxin system	-
HBFNCOAP_00715	S	Psort location Cytoplasmic, score 8.96	-
HBFNCOAP_00716	L	Phage plasmid primase P4 family	-
HBFNCOAP_00798	S	Involved in the export of arginine. Important to control the intracellular level of arginine and the correct balance between arginine and lysine	argO
HBFNCOAP_01053	S	PAAR repeat-containing protein	-
HBFNCOAP_01649	E	Catalyzes the cleavage of L-allo-threonine and L- threonine to glycine and acetaldehyde	ltaE
HBFNCOAP_01942	-	-	-
HBFNCOAP_01948	NU	Outer membrane usher protein	-
HBFNCOAP_01950	NU	Psort location Periplasmic, score	-
HBFNCOAP_02199	S	membrane protein (homolog of Drosophila rhomboid)	aarA
HBFNCOAP_02710	P	Part of the ABC transporter complex FbpABC involved in Fe(3 ) ions import. Responsible for energy coupling to the transport system	fbpC
HBFNCOAP_02847	S	Acyl-CoA reductase (LuxC)	-
HBFNCOAP_02908	L	ORF located using Glimmer RBSfinder	-
HBFNCOAP_02909	-	-	-
HBFNCOAP_02910	S	VRR_NUC	-
HBFNCOAP_02912	L	helicase activity	-
HBFNCOAP_03462	M	COG3209 Rhs family protein	-
HBFNCOAP_03779	-	-	-
JMMKLEKO_01749	N	domain, Protein	-
NIEEBFAL_01697	-	-	-
GPAPLFGL_00014	-	-	-
GPAPLFGL_00031	S	Mor transcription activator family	-
GPAPLFGL_00035	-	-	-
GPAPLFGL_00050	MU	Autotransporter beta-domain	-
GPAPLFGL_00145	V	PFAM N-acetylmuramoyl-L-alanine amidase family 2	-
GPAPLFGL_00270	P	Psort location CytoplasmicMembrane, score 10.00	-
GPAPLFGL_00319	S	Src homology 3 domains	-
GPAPLFGL_00320	L	PFAM Integrase catalytic	-
GPAPLFGL_00354	-	-	-
GPAPLFGL_00366	NU	Fimbrial protein	-
GPAPLFGL_00367	NU	Pilus assembly protein PapD	-
GPAPLFGL_00368	NU	Fimbrial chaperone protein	-
GPAPLFGL_00369	NU	Fimbrial	-
GPAPLFGL_00370	D	Cell division protein DamX	damX
GPAPLFGL_00371	-	-	-
GPAPLFGL_00376	K	Transcriptional regulator	-
GPAPLFGL_00382	K	DNA-binding helix-turn-helix protein	-
GPAPLFGL_00388	-	-	-
GPAPLFGL_00397	M	Glycosyltransferase family 25 (LPS biosynthesis protein)	-
GPAPLFGL_00407	NU	Type-1 fimbrial protein, A	-
GPAPLFGL_00463	S	Type VI secretion system effector, Hcp1 family	-
GPAPLFGL_00464	M	lytic transglycosylase activity	-
GPAPLFGL_00465	-	-	-
GPAPLFGL_00481	P	Probably acts as an electrical shunt for an outwardly- directed proton pump that is linked to amino acid decarboxylation, as part of the extreme acid resistance (XAR) response	clcA
GPAPLFGL_00482	P	Probably acts as an electrical shunt for an outwardly- directed proton pump that is linked to amino acid decarboxylation, as part of the extreme acid resistance (XAR) response	clcA
GPAPLFGL_00488	-	-	-
GPAPLFGL_00506	S	YbaK prolyl-tRNA synthetase associated	-
GPAPLFGL_00564	EGP	multi-drug	mdfA
GPAPLFGL_00565	H	acyl-protein synthetase	-
GPAPLFGL_00566	CH	LuxC is the fatty acid reductase enzyme responsible for synthesis of the aldehyde substrate for the luminescent reaction catalyzed by luciferase	luxC
GPAPLFGL_00567	H	synthetase	-
GPAPLFGL_00568	K	Acetyltransferase	-
GPAPLFGL_00589	L	Belongs to the 'phage' integrase family	-
GPAPLFGL_00596	S	Alpha/beta hydrolase family	-
GPAPLFGL_00603	U	yop proteins translocation lipoprotein J	hrcJ
GPAPLFGL_00609	NU	Type III secretion	yscC
GPAPLFGL_00612	U	Type III	yscU
GPAPLFGL_00621	O	Required for Yop secretion. Functions probably as a chaperone which stabilizes YscX within the cell, before its secretion	yscY
GPAPLFGL_00623	S	V antigen (LcrV) protein	lcrV
GPAPLFGL_00625	S	Secretion system effector C (SseC) like family	yopB
GPAPLFGL_00634	M	General inhibitor of pancreatic serine proteases inhibits chymotrypsin, trypsin, elastases, factor X, kallikrein as well as a variety of other proteases	eco
GPAPLFGL_00671	-	-	-
GPAPLFGL_00673	S	sequence-specific DNA binding transcription factor activity	-
GPAPLFGL_00674	K	transcriptional regulator	prtR3
GPAPLFGL_00679	L	DnaB-like helicase N terminal domain	-
GPAPLFGL_00689	-	-	-
GPAPLFGL_00694	-	-	-
GPAPLFGL_00708	-	-	-
GPAPLFGL_00709	-	-	-
GPAPLFGL_00710	S	Phage regulatory protein Rha (Phage_pRha)	-
GPAPLFGL_00711	S	DNA-packaging protein gp3	-
GPAPLFGL_00719	-	-	-
GPAPLFGL_00724	S	Phage tail assemb.y chaperone protein, TAC	-
GPAPLFGL_00741	S	PAAR repeat-containing protein	-
GPAPLFGL_00746	K	Acetyltransferase GNAT Family	-
GPAPLFGL_00771	S	PFAM ThiJ PfpI domain protein	-
GPAPLFGL_00787	L	Belongs to the 'phage' integrase family	intB
GPAPLFGL_00792	S	protein encoded in hypervariable junctions of pilus gene clusters	-
GPAPLFGL_00800	S	P63C domain	-
GPAPLFGL_00801	-	-	-
GPAPLFGL_00802	G	alpha-ribazole phosphatase activity	-
GPAPLFGL_00803	M	lipopolysaccharide-1,6-galactosyltransferase activity	rfaB
GPAPLFGL_00807	S	crispr-associated protein	csy1
GPAPLFGL_00810	L	CRISPR-associated protein (Cas_Csy4)	cas6f
GPAPLFGL_00828	S	Psort location CytoplasmicMembrane, score 10.00	-
GPAPLFGL_00830	MU	outer membrane autotransporter barrel	yaiT
GPAPLFGL_00831	K	Helix-turn-helix domain	-
GPAPLFGL_00832	K	Helix-turn-helix domain	-
GPAPLFGL_00833	NU	cell adhesion	-
GPAPLFGL_00834	NU	PapC N-terminal domain	-
GPAPLFGL_00835	M	Pilus assembly protein	-
GPAPLFGL_00836	S	Protein involved in cell adhesion	-
GPAPLFGL_00837	S	Belongs to the short-chain dehydrogenases reductases (SDR) family	-
GPAPLFGL_00838	M	Core-2/I-Branching enzyme	-
GPAPLFGL_00867	P	Receptor	cirA
GPAPLFGL_00906	NU	cell adhesion	-
GPAPLFGL_00909	NU	cell adhesion	-
GPAPLFGL_00917	J	RNA pseudouridylate synthase	-
GPAPLFGL_00921	O	COG0790 FOG TPR repeat, SEL1 subfamily	-
GPAPLFGL_00922	Q	isochorismatase	-
GPAPLFGL_00924	-	-	-
GPAPLFGL_00925	S	protein conserved in bacteria	-
GPAPLFGL_00928	-	-	-
GPAPLFGL_00931	-	-	-
GPAPLFGL_00932	K	Helix-turn-helix domain	-
GPAPLFGL_00951	S	Protein of unknown function (DUF2591)	-
GPAPLFGL_00955	S	to Xylella fastidiosa phage-related protein xf0485 SWALL Q9PG17 (EMBL AE003898) (181 aa) fasta scores E()	-
GPAPLFGL_00962	-	-	-
GPAPLFGL_00972	-	-	-
GPAPLFGL_00974	L	helicase	-
GPAPLFGL_00975	S	Zinc-binding domain of primase-helicase	-
GPAPLFGL_00984	L	Site-specific recombinases, DNA invertase Pin homologs	hin
GPAPLFGL_01095	U	adhes_NPXG filamentous hemagglutinin family N-terminal domain protein	-
GPAPLFGL_01096	U	domain, Protein	-
GPAPLFGL_01102	U	domain, Protein	-
GPAPLFGL_01119	T	COG0589 Universal stress protein UspA and related nucleotide-binding proteins	-
GPAPLFGL_01163	P	Destroys radicals which are normally produced within the cells and which are toxic to biological systems	sodC
GPAPLFGL_01168	L	DnaD domain protein	-
GPAPLFGL_01177	S	helicase activity	-
GPAPLFGL_01178	-	-	-
GPAPLFGL_01188	-	-	-
GPAPLFGL_01192	S	DinI-like family	-
GPAPLFGL_01270	S	Permuted papain-like amidase enzyme, YaeF/YiiX, C92 family	yiiX
GPAPLFGL_01338	-	-	-
GPAPLFGL_01339	-	-	-
GPAPLFGL_01404	-	-	-
GPAPLFGL_01405	K	PFAM helix-turn-helix domain protein	hipB
GPAPLFGL_01406	S	protein related to capsule biosynthesis enzymes	hipA
GPAPLFGL_01421	-	-	-
GPAPLFGL_01422	-	-	-
GPAPLFGL_01451	T	Sigma-54 interaction domain	-
GPAPLFGL_01599	S	D-alanyl-D-alanine carboxypeptidase	-
GPAPLFGL_01602	M	Bacterial transferase hexapeptide (six repeats)	-
GPAPLFGL_01603	I	N-terminal half of MaoC dehydratase	-
GPAPLFGL_01628	-	-	-
GPAPLFGL_01645	S	Protein of unknown function (DUF2591)	-
GPAPLFGL_01678	K	Peptidase S24-like	-
GPAPLFGL_01684	M	Glycosyltransferase sugar-binding region containing DXD motif	-
GPAPLFGL_01710	-	-	-
GPAPLFGL_01712	S	Phage lysozyme	-
GPAPLFGL_01716	K	Helix-turn-helix XRE-family like proteins	-
GPAPLFGL_01717	K	Peptidase S24-like	-
GPAPLFGL_01718	-	-	-
GPAPLFGL_01720	S	Psort location Cytoplasmic, score 8.96	-
GPAPLFGL_01721	L	Protein of unknown function (DUF2800)	-
GPAPLFGL_01722	S	Protein of unknown function (DUF2815)	-
GPAPLFGL_01728	-	-	-
GPAPLFGL_01731	K	Transcriptional regulator	-
GPAPLFGL_01732	L	Belongs to the 'phage' integrase family	-
GPAPLFGL_01741	S	Pentapeptide repeats (8 copies)	-
GPAPLFGL_01743	-	-	-
GPAPLFGL_01755	S	Psort location Cytoplasmic, score 8.96	-
GPAPLFGL_01789	N	Flagellin is the subunit protein which polymerizes to form the filaments of bacterial flagella	fliC
GPAPLFGL_01816	S	Bacterial regulatory helix-turn-helix protein, lysR family	-
GPAPLFGL_01825	N	Required for flagellar hook formation. May act as a scaffolding protein	flgD
GPAPLFGL_01854	L	Pfam:DUF4102	-
GPAPLFGL_01855	K	RepB plasmid partitioning protein	repB
GPAPLFGL_01856	K	Belongs to the ParB family	parB
GPAPLFGL_01857	L	Recombinase	-
GPAPLFGL_01965	S	PAAR repeat-containing protein	-
GPAPLFGL_01967	S	Zinc-binding domain of primase-helicase	-
GPAPLFGL_01968	S	KilA-N domain	-
GPAPLFGL_01987	T	Nacht domain	-
GPAPLFGL_01988	V	regulation of methylation-dependent chromatin silencing	-
GPAPLFGL_02000	S	Protein of unknown function (DUF2569)	-
GPAPLFGL_02041	-	-	-
GPAPLFGL_02042	-	-	-
GPAPLFGL_02092	S	COG1512 Beta-propeller domains of methanol dehydrogenase type	ygcG
GPAPLFGL_02102	D	Plays a central role in chromosome condensation, segregation and cell cycle progression. Functions as a homodimer, which is essential for chromosome partition. Involved in negative DNA supercoiling in vivo, and by this means organize and compact chromosomes. May achieve or facilitate chromosome segregation by condensation DNA from both sides of a centrally located replisome during cell division	mukB
GPAPLFGL_02123	E	Methylenetetrahydrofolate reductase	-
GPAPLFGL_02174	-	-	-
GPAPLFGL_02186	K	conserved protein (DUF2081)	-
GPAPLFGL_02196	S	PFAM tail assembly chaperone gp38	-
GPAPLFGL_02197	S	PAAR repeat-containing protein	-
GPAPLFGL_02198	S	ORF6N domain	-
GPAPLFGL_02236	S	Acetyltransferase (GNAT) domain	-
GPAPLFGL_02328	L	Protein of unknown function (DUF1722)	ybgA
GPAPLFGL_02460	NU	Fimbrial protein	-
GPAPLFGL_02461	NU	Fimbrial protein	-
GPAPLFGL_02462	NU	outer membrane usher protein	-
GPAPLFGL_02463	NU	Psort location Periplasmic, score	-
GPAPLFGL_02464	NU	Psort location Extracellular, score	-
GPAPLFGL_02466	K	Helix-turn-helix domain	-
GPAPLFGL_02469	K	to Pantoea sp. At-9b, transcriptional regulator, MarR family (NCBI ZP_05727031.1)	hosA
GPAPLFGL_02470	H	Flavin prenyltransferase that catalyzes the synthesis of the prenylated FMN cofactor (prenyl-FMN) for phenolic acid decarboxylase C. Involved in the decarboxylation and detoxification of phenolic derivatives under both aerobic and anaerobic conditions	pad1
GPAPLFGL_02471	H	Decarboxylase involved in the decarboxylation and detoxification of phenolic derivatives under both aerobic and anaerobic conditions. It is able to catalyze the reversible decarboxylation of 4-hydroxybenzoate and vanillate	vdcC
GPAPLFGL_02472	S	4-hydroxybenzoate decarboxylase	bsdD
GPAPLFGL_02475	P	Reversible hydration of carbon dioxide	cynT
GPAPLFGL_02476	MU	outer membrane autotransporter barrel domain protein	-
GPAPLFGL_02478	D	Cell division protein DamX	damX
GPAPLFGL_02479	NU	Fimbrial	-
GPAPLFGL_02480	NU	Fimbrial chaperone protein	-
GPAPLFGL_02481	NU	Pilus assembly protein PapD	-
GPAPLFGL_02482	NU	Fimbrial protein	-
GPAPLFGL_02483	M	COG3209 Rhs family protein	-
GPAPLFGL_02484	M	self proteolysis	-
GPAPLFGL_02487	S	Evidence 5 No homology to any previously reported sequences	-
GPAPLFGL_02491	L	Insecticidal toxin complex	-
GPAPLFGL_02516	HJ	COG0458 Carbamoylphosphate synthase large subunit (split gene in MJ)	-
GPAPLFGL_02611	K	transcriptional regulator	-
GPAPLFGL_02638	-	-	-
GPAPLFGL_02639	L	Transposase and inactivated derivatives	-
GPAPLFGL_02645	I	Acyl transferase domain	-
GPAPLFGL_02647	-	-	-
GPAPLFGL_02649	-	-	-
GPAPLFGL_02650	IQ	Beta-ketoacyl synthase, C-terminal domain	-
GPAPLFGL_02651	I	Catalyzes the condensation reaction of fatty acid synthesis by the addition to an acyl acceptor of two carbons from malonyl-ACP	-
GPAPLFGL_02652	E	Glycine cleavage T-protein C-terminal barrel domain	-
GPAPLFGL_02653	IQ	acyl carrier protein	-
GPAPLFGL_02654	I	FabA-like domain	-
GPAPLFGL_02655	IQ	KR domain	-
GPAPLFGL_02656	I	Transfers the 4'-phosphopantetheine moiety from coenzyme A to a Ser of	-
GPAPLFGL_02657	U	Filamentous hemeagglutinin family domain protein	-
GPAPLFGL_02677	-	-	-
GPAPLFGL_02722	V	PFAM N-acetylmuramoyl-L-alanine amidase family 2	-
GPAPLFGL_02798	S	Protein of unknown function (DUF3592)	-
GPAPLFGL_02799	S	Protein of unknown function (DUF3592)	-
GPAPLFGL_02896	S	Entry exclusion protein 2	-
GPAPLFGL_02898	-	-	-
GPAPLFGL_02901	-	-	-
GPAPLFGL_02953	G	Plays a role in peptidoglycan recycling by cleaving the terminal beta-1,4-linked N-acetylglucosamine (GlcNAc) from peptide-linked peptidoglycan fragments, giving rise to free GlcNAc, anhydro-N-acetylmuramic acid and anhydro-N-acetylmuramic acid-linked peptides	ybbD
GPAPLFGL_02995	M	Catalyzes the transfer of laurate from lauroyl-acyl carrier protein (ACP) to Kdo(2)-lipid IV(A) to form Kdo(2)- (lauroyl)-lipid IV(A)	lpxL
GPAPLFGL_02996	K	Cold shock	cspC
GPAPLFGL_03006	-	-	-
GPAPLFGL_03007	S	Type VI secretion system effector, Hcp1 family	-
GPAPLFGL_03008	-	-	-
GPAPLFGL_03066	S	Some similarities with gp31 protein of Bacteriophage	-
GPAPLFGL_03068	S	Some similarities with gp31 protein of Bacteriophage	-
GPAPLFGL_03092	S	Part of the ecpRABCDE operon, which encodes the E.coli common pilus (ECP). ECP is found in both commensal and pathogenic strains and plays a dual role in early-stage biofilm development and host cell recognition. Major subunit of the fimbria	matB
GPAPLFGL_03093	M	Part of the ecpRABCDE operon, which encodes the E.coli common pilus (ECP). ECP is found in both commensal and pathogenic strains and plays a dual role in early-stage biofilm development and host cell recognition (By similarity)	ecpB
GPAPLFGL_03094	NU	Part of the ecpRABCDE operon, which encodes the E.coli common pilus (ECP). ECP is found in both commensal and pathogenic strains and plays a dual role in early-stage biofilm development and host cell recognition (By similarity)	ecpC
GPAPLFGL_03095	S	Part of the ecpRABCDE operon, which encodes the E.coli common pilus (ECP). ECP is found in both commensal and pathogenic strains and plays a dual role in early-stage biofilm development and host cell recognition. Tip pilus adhesin, which is required for assembly of EcpA into fibers (By similarity)	yagW
GPAPLFGL_03096	NU	Part of the ecpRABCDE operon, which encodes the E.coli common pilus (ECP). ECP is found in both commensal and pathogenic strains and plays a dual role in early-stage biofilm development and host cell recognition (By similarity)	ecpE
GPAPLFGL_03113	U	haemagglutination activity domain	-
GPAPLFGL_03162	S	Psort location Cytoplasmic, score 8.96	-
GPAPLFGL_03234	-	-	-
GPAPLFGL_03262	S	Carboxymuconolactone decarboxylase family	-
GPAPLFGL_03296	U	COG2244 Membrane protein involved in the export of O-antigen and teichoic acid	-
GPAPLFGL_03298	V	Glycosyl transferase, family 2	-
GPAPLFGL_03303	J	Methylates the ribose at the nucleotide 34 wobble position in the two leucyl isoacceptors tRNA(Leu)(CmAA) and tRNA(Leu)(cmnm5UmAA). Catalyzes the methyl transfer from S- adenosyl-L-methionine to the 2'-OH of the wobble nucleotide	trmL
GPAPLFGL_03360	U	Interacts with outer membrane receptor proteins that carry out high-affinity binding and energy dependent uptake into the periplasmic space of specific substrates. It could act to transduce energy from the cytoplasmic membrane to specific energy- requiring processes in the outer membrane, resulting in the release into the periplasm of ligands bound by these outer membrane proteins	tonB
GPAPLFGL_03398	E	Probably interacts with GlcNAc residues. May promote attachment to both epithelial cell surfaces and chitin	-
GPAPLFGL_03408	O	Antitermination protein	-
GPAPLFGL_03560	L	Type III restriction enzyme, res subunit	-
GPAPLFGL_03561	L	DNA methylase	-
GPAPLFGL_03563	L	RNA-directed DNA polymerase	-
GPAPLFGL_03564	-	-	-
GPAPLFGL_03565	G	alpha-ribazole phosphatase activity	-
GPAPLFGL_03566	L	Belongs to the 'phage' integrase family	-
GPAPLFGL_03574	S	Protein of unknown function (DUF1471)	-
GPAPLFGL_03579	E	the allantoate amidohydrolase from Escherichia coli forms a dimer and binds zinc ions for catalytic activity and catalyzes the conversion of allantoate to (S)-ureidoglycolate and ammonia	-
GPAPLFGL_03632	S	Bacterial type III secretion apparatus protein (OrgA_MxiK)	-
GPAPLFGL_03694	NU	Pili assembly chaperone PapD, C-terminal domain	-
GPAPLFGL_03695	-	-	-
GPAPLFGL_03696	K	transcriptional regulators	-
GPAPLFGL_03700	S	Caudovirales tail fibre assembly protein, lambda gpK	-
GPAPLFGL_03706	S	PAAR repeat-containing protein	-
